# Supplementary material for: Network analysis of 16S rRNA sequences suggests microbial keystone taxa contribute to marine N2O cycling
Source: Commun Biol. 2023 Feb 23;6:212. doi: 10.1038/s42003-023-04597-5 (PMC9950131; doi:10.1038/s42003-023-04597-5)
Supplement: Supplementary file 3 — Supplementary Data 1-2 [file 42003_2023_4597_MOESM3_ESM.xlsx]

## Sheet: README
Supplementary Data Table Descriptions
Supplementary Data 1: Correlations between prokaryotic ASVs and sample traits determined through weighted gene correlational network analyses (WGCNA).
Pearson correlation coefficients (GS) and corresponding p values (p) are reported for pairwise correlations between ALL prokaryotic ASVs and sample traits calculated by Weighted Gene Correlational Network Analysis (WGCNA). Variables kTotal, kWithin and kOut define whole-network connectivity, intra-subnetwork connectivity and extra-subnetwork connectivity, respectively. Subnetwork membership (SM) …
Supplementary Data 2: Correlations between prokaryotic ASVs and sample traits determined through sPLS regression
Pearson correlation coefficients between SELECTED prokarytic ASVs and sample traits as calculated from the sparse partial least squares regression model. Sample traits considered include nitrification rates, delta N2O values, N2O yields from nitrification, and N2O production rates from NO3 reduction and NH4 oxidation. Taxonomic predictions are listed for each ASV down to the genus level where pos…

## Sheet: Supplementary Data 1
ASV	Phylum	Class	Order	Family	Genus	Subnetwork	SM1	SM2	SM3	kTotal	kWithin	kOut	kDiff	GS.Nitrification	p.Nitrification	GS.DeltaN2O	p.DeltaN2O	GS.NO3prod	p.NO3prod	GS.NH4prod	p.NH4prod	GS.Yield	p.Yield																			GS.Ammox	p.Ammox	GS.Delta	p.Delta	GS.Reduc	p.Reduc	GS.OxProd	p.OxProd
ARCH1	Thaumarchaeota	Nitrososphaeria	Nitrosopumilales	Nitrosopumilaceae	Candidatus_Nitrosopumilus	SNET1	0.513361	-0.110988	-0.635722	10.9134	10.1449	0.768481	9.3764	-0.292536	0.238791	-0.0764574	0.763007	0.332526	0.177577	-0.0298531	0.906394	0.195825	0.436125																			-0.292536	0.238791	-0.0764574	0.763007	0.332526	0.177577	-0.0298531	0.906394
ARCH10	Euryarchaeota	Thermoplasmata	Marine_Group_II	Marine_Group_II_fa	Marine_Group_II_ge	SNET3	-0.640086	0.241736	0.75251	25.8874	23.9448	1.94257	22.0022	0.211763	0.398914	0.25613	0.304939	-0.387801	0.111801	-0.18816	0.45464	-0.34672	0.158664																			0.211763	0.398914	0.25613	0.304939	-0.387801	0.111801	-0.18816	0.45464
ARCH11	Euryarchaeota	Thermoplasmata	Marine_Group_II	Marine_Group_II_fa	Marine_Group_II_ge	SNET3	-0.531964	0.228141	0.582952	16.3076	14.3857	1.92191	12.4638	0.104426	0.680072	0.536282	0.021774	-0.445611	0.0638344	0.0600534	0.812885	-0.313593	0.205082																			0.104426	0.680072	0.536282	0.021774	-0.445611	0.0638344	0.0600534	0.812885
ARCH13	Euryarchaeota	Thermoplasmata	Marine_Group_II	Marine_Group_II_fa	Marine_Group_II_ge	SNET2	-0.322926	0.463914	0.20442	10.5788	5.25362	5.32521	-0.0715885	0.3284	0.183348	0.610085	0.00717518	-0.111042	0.660915	0.155361	0.538175	-0.460594	0.0544075																			0.3284	0.183348	0.610085	0.00717518	-0.111042	0.660915	0.155361	0.538175
ARCH130	Euryarchaeota	Thermoplasmata	Marine_Group_II	Marine_Group_II_fa	Marine_Group_II_ge	SNET3	-0.402729	-0.0839647	0.570432	14.3773	13.8238	0.553489	13.2703	0.0906383	0.720586	-0.176422	0.48375	-0.157566	0.532349	-0.130694	0.605222	-0.0910667	0.719315																			0.0906383	0.720586	-0.176422	0.48375	-0.157566	0.532349	-0.130694	0.605222
ARCH14	Thaumarchaeota	Nitrososphaeria	Nitrosopumilales	Nitrosopumilaceae	Candidatus_Nitrosopelagicus	SNET2	-0.474936	0.517416	0.400363	14.1223	6.27628	7.84598	-1.5697	0.348638	0.156218	0.0416449	0.869676	0.0494913	0.845379	-0.19128	0.447056	-0.28695	0.248292																			0.348638	0.156218	0.0416449	0.869676	0.0494913	0.845379	-0.19128	0.447056
ARCH15	Euryarchaeota	Thermoplasmata	Marine_Group_II	Marine_Group_II_fa	Marine_Group_II_ge	SNET3	-0.570192	0.216982	0.615241	16.6323	14.8081	1.82425	12.9838	0.0946017	0.708861	0.45712	0.0564936	-0.479032	0.044291	-0.306588	0.215928	-0.326427	0.186151																			0.0946017	0.708861	0.45712	0.0564936	-0.479032	0.044291	-0.306588	0.215928
ARCH16	Euryarchaeota	Thermoplasmata	Marine_Group_II	Marine_Group_II_fa	Marine_Group_II_ge	SNET3	-0.445209	0.271551	0.417916	10.385	8.06028	2.32475	5.73553	0.0721065	0.776158	0.666209	0.00253848	-0.537932	0.0212953	0.0493309	0.845874	-0.290758	0.241789																			0.0721065	0.776158	0.666209	0.00253848	-0.537932	0.0212953	0.0493309	0.845874
ARCH18	Euryarchaeota	Thermoplasmata	Marine_Group_II	Marine_Group_II_fa	Marine_Group_II_ge	SNET3	-0.809558	0.463826	0.873663	42.2477	37.1051	5.14256	31.9626	0.393557	0.106129	0.358272	0.144324	-0.613827	0.00673461	-0.00176887	0.994442	-0.45896	0.0553815																			0.393557	0.106129	0.358272	0.144324	-0.613827	0.00673461	-0.00176887	0.994442
ARCH19	Euryarchaeota	Thermoplasmata	Marine_Group_II	Marine_Group_II_fa	Marine_Group_II_ge	SNET3	-0.763237	0.402998	0.827427	34.1201	30.7631	3.35697	27.4062	0.182104	0.469547	0.483684	0.041981	-0.585332	0.0107109	-0.426698	0.0774089	-0.485041	0.0413251																			0.182104	0.469547	0.483684	0.041981	-0.585332	0.0107109	-0.426698	0.0774089
ARCH2	Thaumarchaeota	Nitrososphaeria	Nitrosopumilales	Nitrosopumilaceae	Candidatus_Nitrosopumilus	SNET3	-0.538857	0.450403	0.469423	16.9935	11.4133	5.58021	5.8331	0.0295492	0.907343	0.480733	0.0434353	-0.502683	0.0334884	-0.242817	0.331617	-0.458652	0.0555661																			0.0295492	0.907343	0.480733	0.0434353	-0.502683	0.0334884	-0.242817	0.331617
ARCH20	Euryarchaeota	Thermoplasmata	Marine_Group_II	Marine_Group_II_fa	Marine_Group_II_ge	SNET3	-0.529277	0.48774	0.519205	19.207	12.7688	6.4382	6.33057	0.543376	0.0197743	0.198684	0.429319	0.07267	0.774451	0.07499	0.767435	-0.305364	0.21786																			0.543376	0.0197743	0.198684	0.429319	0.07267	0.774451	0.07499	0.767435
ARCH22	Euryarchaeota	Thermoplasmata	Marine_Group_III	Marine_Group_III_fa	Marine_Group_III_ge	SNET3	-0.359382	-0.0923517	0.518767	12.9984	12.3123	0.686092	11.6262	0.310467	0.209877	-0.0895383	0.72385	-0.299779	0.226821	-0.0371715	0.883579	-0.239807	0.337832																			0.310467	0.209877	-0.0895383	0.72385	-0.299779	0.226821	-0.0371715	0.883579
ARCH24	Euryarchaeota	Thermoplasmata	Marine_Group_II	Marine_Group_II_fa	Marine_Group_II_ge	SNET3	-0.368776	-0.164592	0.514419	12.2815	11.4715	0.81002	10.6615	-0.2069	0.41008	0.161202	0.522808	-0.314663	0.203456	-0.295507	0.233833	-0.202598	0.420095																			-0.2069	0.41008	0.161202	0.522808	-0.314663	0.203456	-0.295507	0.233833
ARCH26	Euryarchaeota	Thermoplasmata	Marine_Group_II	Marine_Group_II_fa	Marine_Group_II_ge	SNET2	-0.439435	0.644772	0.32834	14.7593	7.76301	6.99634	0.766665	0.351544	0.152563	0.509902	0.0306346	-0.175418	0.486282	0.0848976	0.737673	-0.246306	0.324497																			0.351544	0.152563	0.509902	0.0306346	-0.175418	0.486282	0.0848976	0.737673
ARCH28	Crenarchaeota	Bathyarchaeia	Bathyarchaeia_or	Bathyarchaeia_fa	Bathyarchaeia_ge	SNET1	0.864209	-0.673915	-0.825877	37.2482	37.1705	0.0777134	37.0928	-0.389615	0.109991	-0.748332	0.000354183	0.625884	0.00546163	0.174374	0.488922	0.607427	0.00750199																			-0.389615	0.109991	-0.748332	0.000354183	0.625884	0.00546163	0.174374	0.488922
ARCH29	Thaumarchaeota	Nitrososphaeria	Nitrosopumilales	Nitrosopumilaceae	Candidatus_Nitrosopelagicus	SNET2	-0.670418	0.82762	0.531473	27.0395	14.4419	12.5977	1.84421	0.323726	0.190035	0.508716	0.0310902	-0.232926	0.352288	-0.327669	0.184383	-0.210907	0.400867																			0.323726	0.190035	0.508716	0.0310902	-0.232926	0.352288	-0.327669	0.184383
ARCH3	Thaumarchaeota	Nitrososphaeria	Nitrosopumilales	Nitrosopumilaceae	Candidatus_Nitrosopumilus	SNET1	0.751676	-0.268282	-0.861171	24.994	24.5291	0.464942	24.0641	-0.283672	0.253976	-0.321334	0.193519	0.558351	0.0160283	0.0755204	0.765834	0.352446	0.151439																			-0.283672	0.253976	-0.321334	0.193519	0.558351	0.0160283	0.0755204	0.765834
ARCH30	Euryarchaeota	Thermoplasmata	Marine_Group_II	Marine_Group_II_fa	Marine_Group_II_ge	SNET1	0.102763	0.17788	-0.20122	5.67594	3.63203	2.04392	1.58811	0.300921	0.224969	0.193206	0.442406	0.184872	0.462703	0.481322	0.0431422	-0.213107	0.395857																			0.300921	0.224969	0.193206	0.442406	0.184872	0.462703	0.481322	0.0431422
ARCH32	Thaumarchaeota	Nitrososphaeria	Nitrosopumilales	Nitrosopumilaceae	Candidatus_Nitrosopelagicus	SNET2	-0.660468	0.779039	0.535489	23.8507	11.9352	11.9154	0.0197815	0.263361	0.291007	0.582846	0.0111318	-0.243194	0.330843	-0.349954	0.154556	-0.428641	0.0759243																			0.263361	0.291007	0.582846	0.0111318	-0.243194	0.330843	-0.349954	0.154556
ARCH34	Euryarchaeota	Thermoplasmata	Marine_Group_II	Marine_Group_II_fa	Marine_Group_II_ge	SNET3	-0.713854	0.37239	0.789372	31.2893	27.9211	3.3682	24.5529	0.410627	0.090517	0.289107	0.244595	-0.607209	0.00752935	-0.129682	0.608041	-0.418135	0.0842065																			0.410627	0.090517	0.289107	0.244595	-0.607209	0.00752935	-0.129682	0.608041
ARCH35	Thaumarchaeota	Nitrososphaeria	Nitrosopumilales	Nitrosopumilaceae	Candidatus_Nitrosopelagicus	SNET2	-0.668637	0.735649	0.537359	23.8229	10.9232	12.8997	-1.97649	0.342626	0.163971	0.582677	0.0111608	-0.293709	0.236825	-0.259804	0.297811	-0.589855	0.00997786																			0.342626	0.163971	0.582677	0.0111608	-0.293709	0.236825	-0.259804	0.297811
ARCH36	Euryarchaeota	Thermoplasmata	Marine_Group_II	Marine_Group_II_fa	Marine_Group_II_ge	SNET1	0.248361	0.21244	-0.435475	11.361	9.04197	2.31901	6.72296	-0.129046	0.609819	0.356646	0.146286	0.214406	0.392914	0.167638	0.506115	-0.155423	0.53801																			-0.129046	0.609819	0.356646	0.146286	0.214406	0.392914	0.167638	0.506115
ARCH37	Euryarchaeota	Thermoplasmata	uncultured	uncultured_fa	uncultured_ge	SNET1	0.898078	-0.752932	-0.842061	42.2632	42.1952	0.068046	42.1271	-0.484441	0.041614	-0.730312	0.000578474	0.49749	0.0356648	0.109186	0.666269	0.653911	0.00324366																			-0.484441	0.041614	-0.730312	0.000578474	0.49749	0.0356648	0.109186	0.666269
ARCH4	Thaumarchaeota	Nitrososphaeria	Nitrosopumilales	Nitrosopumilaceae	Candidatus_Nitrosopumilus	SNET1	0.673789	-0.247656	-0.777524	18.3108	17.8583	0.452574	17.4057	-0.235149	0.347581	-0.183522	0.466035	0.363969	0.137592	0.101889	0.687467	0.324111	0.189478																			-0.235149	0.347581	-0.183522	0.466035	0.363969	0.137592	0.101889	0.687467
ARCH40	Crenarchaeota	Bathyarchaeia	Bathyarchaeia_or	Bathyarchaeia_fa	Bathyarchaeia_ge	SNET1	0.899202	-0.756938	-0.848136	41.7462	41.6835	0.0626218	41.6209	-0.53598	0.0218624	-0.701059	0.00118965	0.487178	0.0403077	0.106785	0.673219	0.614255	0.00668567																			-0.53598	0.0218624	-0.701059	0.00118965	0.487178	0.0403077	0.106785	0.673219
ARCH42	Euryarchaeota	Thermoplasmata	uncultured	uncultured_fa	uncultured_ge	SNET1	0.882623	-0.738071	-0.831614	40.5516	40.4875	0.0640609	40.4235	-0.521309	0.0265135	-0.679398	0.00192763	0.522302	0.0261763	0.0295281	0.907409	0.619298	0.00613013																			-0.521309	0.0265135	-0.679398	0.00192763	0.522302	0.0261763	0.0295281	0.907409
ARCH50	Thaumarchaeota	Nitrososphaeria	Nitrosopumilales	Nitrosopumilaceae	Nitrosopumilaceae	SNET1	0.199916	-0.264868	-0.124835	3.80335	2.36911	1.43424	0.934876	0.0208846	0.934445	-0.419048	0.0834621	-0.0550427	0.828267	-0.032033	0.89959	0.0291128	0.908706																			0.0208846	0.934445	-0.419048	0.0834621	-0.0550427	0.828267	-0.032033	0.89959
ARCH51	Thaumarchaeota	Nitrososphaeria	Nitrosopumilales	Nitrosopumilaceae	Candidatus_Nitrosopelagicus	SNET2	-0.391512	0.720698	0.201428	13.5325	9.36516	4.16732	5.19784	0.28397	0.253456	0.635645	0.00458086	-0.229578	0.359449	0.0929559	0.713722	-0.250188	0.316683																			0.28397	0.253456	0.635645	0.00458086	-0.229578	0.359449	0.0929559	0.713722
ARCH52	Euryarchaeota	Thermoplasmata	Thermoplasmata_unclassified	Thermoplasmata_unclassified	Thermoplasmata_unclassified	SNET1	0.849545	-0.758922	-0.783178	36.584	36.5024	0.081556	36.4208	-0.512826	0.0295338	-0.715691	0.000838441	0.378903	0.120992	0.0742827	0.769573	0.627215	0.00533404																			-0.512826	0.0295338	-0.715691	0.000838441	0.378903	0.120992	0.0742827	0.769573
ARCH57	Thaumarchaeota	Nitrososphaeria	Nitrosopumilales	Nitrosopumilaceae	Candidatus_Nitrosopelagicus	SNET2	-0.236284	0.379267	0.15365	6.75725	3.51478	3.24247	0.272307	0.31837	0.197893	-0.155362	0.538172	0.220161	0.380025	-0.0510046	0.840707	-0.0486982	0.847829																			0.31837	0.197893	-0.155362	0.538172	0.220161	0.380025	-0.0510046	0.840707
ARCH6	Euryarchaeota	Thermoplasmata	Marine_Group_II	Marine_Group_II_fa	Marine_Group_II_ge	SNET2	-0.530251	0.545165	0.438754	16.3068	7.07595	9.2309	-2.15494	0.374884	0.125314	0.630966	0.00498736	-0.220622	0.379003	0.190129	0.449845	-0.286593	0.248907																			0.374884	0.125314	0.630966	0.00498736	-0.220622	0.379003	0.190129	0.449845
ARCH61	Euryarchaeota	Thermoplasmata	Marine_Group_II	Marine_Group_II_fa	Marine_Group_II_ge	SNET3	-0.314086	-0.211229	0.494985	11.7139	11.2966	0.417252	10.8794	0.018276	0.94262	-0.123107	0.6265	-0.179935	0.474943	-0.196524	0.434455	-0.110625	0.662116																			0.018276	0.94262	-0.123107	0.6265	-0.179935	0.474943	-0.196524	0.434455
ARCH63	Asgardaeota	Asgardaeota_unclassified	Asgardaeota_unclassified	Asgardaeota_unclassified	Asgardaeota_unclassified	SNET1	0.85056	-0.726666	-0.793585	35.9681	35.898	0.0701722	35.8278	-0.381529	0.118226	-0.734808	0.000513671	0.373374	0.126964	0.117936	0.641163	0.58522	0.0107295																			-0.381529	0.118226	-0.734808	0.000513671	0.373374	0.126964	0.117936	0.641163
ARCH65	Thaumarchaeota	Nitrososphaeria	Nitrosopumilales	Nitrosopumilaceae	Nitrosopumilaceae	SNET1	0.113784	-0.301439	-0.00234401	3.21067	1.62436	1.5863	0.038063	0.0163084	0.948789	-0.40677	0.0938883	-0.305762	0.217231	-0.252707	0.311673	0.211366	0.399818																			0.0163084	0.948789	-0.40677	0.0938883	-0.305762	0.217231	-0.252707	0.311673
ARCH7	Euryarchaeota	Thermoplasmata	Marine_Group_II	Marine_Group_II_fa	Marine_Group_II_ge	SNET1	0.337074	0.127649	-0.497994	12.6137	11.0895	1.52425	9.56524	0.0790915	0.755074	0.10619	0.674944	0.366572	0.134592	0.29294	0.238113	0.0666489	0.792736																			0.0790915	0.755074	0.10619	0.674944	0.366572	0.134592	0.29294	0.238113
ARCH8	Euryarchaeota	Thermoplasmata	Marine_Group_II	Marine_Group_II_fa	Marine_Group_II_ge	SNET3	-0.695934	0.295499	0.786042	30.1056	27.5464	2.55918	24.9872	0.246314	0.324481	0.341071	0.166019	-0.446761	0.0630705	-0.0421736	0.868035	-0.339675	0.167872																			0.246314	0.324481	0.341071	0.166019	-0.446761	0.0630705	-0.0421736	0.868035
ARCH9	Euryarchaeota	Thermoplasmata	Marine_Group_II	Marine_Group_II_fa	Marine_Group_II_ge	SNET2	-0.645075	0.614581	0.571571	24.3929	9.49718	14.8957	-5.39854	0.520788	0.0266916	0.572231	0.0130804	-0.200226	0.425673	0.106323	0.674558	-0.567746	0.0139813																			0.520788	0.0266916	0.572231	0.0130804	-0.200226	0.425673	0.106323	0.674558
BACT1	Proteobacteria	Gammaproteobacteria	Thiomicrospirales	Thioglobaceae	SUP05_cluster	SNET1	0.916824	-0.648954	-0.941633	43.9557	43.8702	0.0854913	43.7848	-0.374591	0.125632	-0.411417	0.0898368	0.454259	0.0582562	0.21119	0.400221	0.385687	0.113938																			-0.374591	0.125632	-0.411417	0.0898368	0.454259	0.0582562	0.21119	0.400221
BACT10	Proteobacteria	Alphaproteobacteria	Rhodobacterales	Rhodobacteraceae	Rhodobacteraceae_unclassified	SNET3	-0.945208	0.766369	0.891764	54.5255	41.4346	13.0909	28.3437	0.269692	0.27913	0.782349	0.000124587	-0.729255	0.000594656	-0.262259	0.293104	-0.565528	0.0144446																			0.269692	0.27913	0.782349	0.000124587	-0.729255	0.000594656	-0.262259	0.293104
BACT101	Verrucomicrobia	Verrucomicrobiae	Verrucomicrobiae_unclassified	Verrucomicrobiae_unclassified	Verrucomicrobiae_unclassified	SNET2	-0.802201	0.936122	0.646094	39.5134	19.446	20.0674	-0.621405	0.254608	0.307922	0.819912	3.10802e-05	-0.410818	0.0903524	-0.25823	0.300852	-0.516146	0.0283217																			0.254608	0.307922	0.819912	3.10802e-05	-0.410818	0.0903524	-0.25823	0.300852
BACT102	Nitrospinae	Nitrospinia	Nitrospinales	Nitrospinaceae	Nitrospina	SNET1	0.716936	-0.289588	-0.790482	22.9724	22.4054	0.566983	21.8384	-0.331232	0.179374	-0.373665	0.126645	0.593983	0.0093445	-0.0880408	0.728302	0.420201	0.0825282																			-0.331232	0.179374	-0.373665	0.126645	0.593983	0.0093445	-0.0880408	0.728302
BACT103	Proteobacteria	Gammaproteobacteria	SAR86_clade	SAR86_clade_fa	SAR86_clade_ge	SNET2	-0.79621	0.860925	0.688277	37.5762	16.4949	21.0813	-4.58639	0.562681	0.0150571	0.539818	0.0207585	-0.183306	0.466569	0.161823	0.521185	-0.502851	0.0334198																			0.562681	0.0150571	0.539818	0.0207585	-0.183306	0.466569	0.161823	0.521185
BACT104	Bacteroidetes	Bacteroidia	Flavobacteriales	NS9_marine_group	NS9_marine_group_ge	SNET3	-0.786154	0.386855	0.858273	40.4073	35.8029	4.60438	31.1985	0.358547	0.143994	0.166434	0.509219	-0.419702	0.0829315	-0.217083	0.386889	-0.390741	0.108878																			0.358547	0.143994	0.166434	0.509219	-0.419702	0.0829315	-0.217083	0.386889
BACT105	Bacteroidetes	Bacteroidia	Flavobacteriales	Flavobacteriales_unclassified	Flavobacteriales_unclassified	SNET3	-0.6651	0.712193	0.588274	26.9928	16.0791	10.9137	5.16544	0.175945	0.484953	0.394042	0.10566	-0.498582	0.0351983	-0.186064	0.459772	-0.254799	0.307548																			0.175945	0.484953	0.394042	0.10566	-0.498582	0.0351983	-0.186064	0.459772
BACT106	Proteobacteria	Gammaproteobacteria	Oceanospirillales	Pseudohongiellaceae	Pseudohongiella	SNET3	-0.583668	0.230647	0.685363	22.661	20.3999	2.26113	18.1388	0.265436	0.28708	0.0776502	0.759412	-0.270168	0.278249	-0.172635	0.493333	-0.296327	0.232477																			0.265436	0.28708	0.0776502	0.759412	-0.270168	0.278249	-0.172635	0.493333
BACT107	Proteobacteria	Gammaproteobacteria	Alteromonadales	Pseudoalteromonadaceae	Pseudoalteromonas	SNET2	-0.277994	0.526653	0.148793	11.0517	6.38564	4.66609	1.71955	-0.000446947	0.998596	0.499604	0.0347661	-0.226433	0.36625	-0.0629945	0.803885	-0.133701	0.596869																			-0.000446947	0.998596	0.499604	0.0347661	-0.226433	0.36625	-0.0629945	0.803885
BACT108	Proteobacteria	Alphaproteobacteria	Rhodobacterales	Rhodobacteraceae	Ascidiaceihabitans	SNET3	-0.869475	0.599531	0.87508	44.4373	36.9941	7.44321	29.5509	0.156842	0.534259	0.611262	0.00703416	-0.702331	0.00115495	-0.404289	0.0961052	-0.451932	0.0597198																			0.156842	0.534259	0.611262	0.00703416	-0.702331	0.00115495	-0.404289	0.0961052
BACT109	Nitrospinae	Nitrospinia	Nitrospinales	Nitrospinaceae	Nitrospina	SNET2	-0.246048	0.707393	0.0199478	14.4549	9.66723	4.78766	4.87956	0.0631761	0.80333	0.610787	0.00709077	-0.0978584	0.699273	-0.127097	0.615273	-0.203116	0.418882																			0.0631761	0.80333	0.610787	0.00709077	-0.0978584	0.699273	-0.127097	0.615273
BACT11	Proteobacteria	Gammaproteobacteria	Gammaproteobacteria_unclassified	Gammaproteobacteria_unclassified	Gammaproteobacteria_unclassified	SNET1	-0.337886	0.455068	0.195939	10.96	2.89837	8.06167	-5.1633	0.153765	0.542409	0.58997	0.0099598	-0.179098	0.477034	-0.00977848	0.969282	-0.237862	0.341882																			0.153765	0.542409	0.58997	0.0099598	-0.179098	0.477034	-0.00977848	0.969282
BACT110	Verrucomicrobia	Verrucomicrobiae	Opitutales	Puniceicoccaceae	MB11C04_marine_group	SNET3	-0.848863	0.819564	0.752535	41.5556	27.3611	14.1945	13.1666	0.227581	0.363759	0.887416	9.06613e-07	-0.688279	0.0015892	-0.263543	0.29066	-0.46804	0.050132																			0.227581	0.363759	0.887416	9.06613e-07	-0.688279	0.0015892	-0.263543	0.29066
BACT1103	Proteobacteria	Gammaproteobacteria	Thiomicrospirales	Thioglobaceae	SUP05_cluster	SNET1	0.185971	0.0533891	-0.312364	11.6352	10.2055	1.42969	8.77582	-0.0105837	0.966754	0.291269	0.240925	-0.0205671	0.93544	0.143509	0.569966	-0.285119	0.251456																			-0.0105837	0.966754	0.291269	0.240925	-0.0205671	0.93544	0.143509	0.569966
BACT111	Nitrospinae	Nitrospinia	Nitrospinales	Nitrospinaceae	Nitrospina	SNET1	0.640558	-0.240944	-0.721563	17.3847	16.9397	0.44497	16.4947	-0.240507	0.33638	-0.37714	0.122875	0.45855	0.0556277	-0.0157312	0.9506	0.483219	0.0422075																			-0.240507	0.33638	-0.37714	0.122875	0.45855	0.0556277	-0.0157312	0.9506
BACT112	Nitrospinae	Nitrospinia	Nitrospinales	Nitrospinaceae	Nitrospina	SNET3	-0.810438	0.754434	0.741541	38.0295	26.2013	11.8282	14.3731	0.371082	0.129499	0.759521	0.000255862	-0.761197	0.000243341	-0.111743	0.658898	-0.489115	0.0394021																			0.371082	0.129499	0.759521	0.000255862	-0.761197	0.000243341	-0.111743	0.658898
BACT113	Bacteria_unclassified	Bacteria_unclassified	Bacteria_unclassified	Bacteria_unclassified	Bacteria_unclassified	SNET2	-0.0980404	0.598349	-0.114077	9.62633	6.62958	2.99675	3.63283	0.0754541	0.766034	0.317018	0.199911	0.251501	0.314066	0.16856	0.503746	-0.0918086	0.717117																			0.0754541	0.766034	0.317018	0.199911	0.251501	0.314066	0.16856	0.503746
BACT1131	Proteobacteria	Gammaproteobacteria	Gammaproteobacteria_unclassified	Gammaproteobacteria_unclassified	Gammaproteobacteria_unclassified	SNET1	0.906011	-0.80428	-0.85472	43.3934	43.3527	0.0407948	43.3119	-0.444825	0.0643608	-0.515809	0.0284427	0.474884	0.0464307	0.29928	0.227633	0.467568	0.0503952																			-0.444825	0.0643608	-0.515809	0.0284427	0.474884	0.0464307	0.29928	0.227633
BACT114	Proteobacteria	Alphaproteobacteria	Alphaproteobacteria_unclassified	Alphaproteobacteria_unclassified	Alphaproteobacteria_unclassified	SNET1	0.43222	0.112592	-0.59174	12.1527	10.0399	2.11288	7.92698	-0.20168	0.42225	-0.0146422	0.954016	0.42589	0.0780323	-0.132862	0.599197	0.257202	0.30285																			-0.20168	0.42225	-0.0146422	0.954016	0.42589	0.0780323	-0.132862	0.599197
BACT115	Bacteria_unclassified	Bacteria_unclassified	Bacteria_unclassified	Bacteria_unclassified	Bacteria_unclassified	SNET1	0.949406	-0.791727	-0.894959	48.5721	48.5173	0.0547143	48.4626	-0.480673	0.0434653	-0.582238	0.0112368	0.54615	0.019033	0.224228	0.371061	0.542824	0.0199248																			-0.480673	0.0434653	-0.582238	0.0112368	0.54615	0.019033	0.224228	0.371061
BACT116	Proteobacteria	Alphaproteobacteria	Alphaproteobacteria_unclassified	Alphaproteobacteria_unclassified	Alphaproteobacteria_unclassified	SNET2	-0.886125	0.86656	0.799378	46.8684	16.5264	30.3421	-13.8157	0.33593	0.17291	0.656558	0.00307973	-0.383322	0.116364	-0.346016	0.159568	-0.470101	0.0489949																			0.33593	0.17291	0.656558	0.00307973	-0.383322	0.116364	-0.346016	0.159568
BACT118	Proteobacteria	Gammaproteobacteria	Gammaproteobacteria_unclassified	Gammaproteobacteria_unclassified	Gammaproteobacteria_unclassified	SNET1	0.965764	-0.894594	-0.887129	52.6225	52.5859	0.0365776	52.5494	-0.483934	0.0418596	-0.658328	0.00297396	0.534327	0.0223519	0.169197	0.502112	0.488599	0.0396418																			-0.483934	0.0418596	-0.658328	0.00297396	0.534327	0.0223519	0.169197	0.502112
BACT119	Proteobacteria	Alphaproteobacteria	SAR11_clade	Clade_II	SAR11	SNET3	-0.905595	0.631448	0.906667	52.5454	42.2194	10.326	31.8934	0.48979	0.0390901	0.488459	0.0397068	-0.48953	0.03921	-0.115291	0.648716	-0.557323	0.0162658																			0.48979	0.0390901	0.488459	0.0397068	-0.48953	0.03921	-0.115291	0.648716
BACT12	Proteobacteria	Alphaproteobacteria	Rhodobacterales	Rhodobacteraceae	Planktomarina	SNET3	-0.905042	0.586672	0.903544	49.9195	41.6169	8.30268	33.3142	0.275344	0.268783	0.619364	0.00612313	-0.633404	0.00477205	-0.263797	0.290179	-0.49028	0.0388648																			0.275344	0.268783	0.619364	0.00612313	-0.633404	0.00477205	-0.263797	0.290179
BACT121	Bacteria_unclassified	Bacteria_unclassified	Bacteria_unclassified	Bacteria_unclassified	Bacteria_unclassified	SNET1	0.929078	-0.819193	-0.848777	46.0548	45.9878	0.0669878	45.9208	-0.362621	0.139165	-0.778815	0.000140021	0.668303	0.00243209	0.125836	0.618813	0.551554	0.0176517																			-0.362621	0.139165	-0.778815	0.000140021	0.668303	0.00243209	0.125836	0.618813
BACT122	Verrucomicrobia	Verrucomicrobiae	Verrucomicrobiae_unclassified	Verrucomicrobiae_unclassified	Verrucomicrobiae_unclassified	SNET2	-0.271179	0.600151	0.10416	10.3389	6.46723	3.87167	2.59557	-0.0806954	0.750255	0.471125	0.048437	0.0163288	0.948725	-0.247172	0.322744	0.130676	0.605272																			-0.0806954	0.750255	0.471125	0.048437	0.0163288	0.948725	-0.247172	0.322744
BACT123	Bacteria_unclassified	Bacteria_unclassified	Bacteria_unclassified	Bacteria_unclassified	Bacteria_unclassified	SNET3	-0.709308	0.484104	0.742493	29.3612	23.8118	5.54946	18.2623	0.466923	0.0507564	0.139891	0.57983	-0.12591	0.618603	-0.136118	0.590193	-0.372269	0.128182																			0.466923	0.0507564	0.139891	0.57983	-0.12591	0.618603	-0.136118	0.590193
BACT124	Bacteroidetes	Bacteroidia	Flavobacteriales	NS9_marine_group	NS9_marine_group_ge	SNET3	-0.388427	0.121284	0.512379	11.8153	10.457	1.35829	9.09873	0.203717	0.417477	-0.223047	0.37365	-0.0619421	0.807103	-0.3801	0.119726	-0.0949859	0.707728																			0.203717	0.417477	-0.223047	0.37365	-0.0619421	0.807103	-0.3801	0.119726
BACT1253	Proteobacteria	Gammaproteobacteria	Gammaproteobacteria_unclassified	Gammaproteobacteria_unclassified	Gammaproteobacteria_unclassified	SNET1	0.918848	-0.814198	-0.865651	45.0663	45.0258	0.0405566	44.9852	-0.373153	0.127207	-0.593306	0.00944607	0.517434	0.0278618	0.338442	0.169519	0.445583	0.063853																			-0.373153	0.127207	-0.593306	0.00944607	0.517434	0.0278618	0.338442	0.169519
BACT126	Bacteria_unclassified	Bacteria_unclassified	Bacteria_unclassified	Bacteria_unclassified	Bacteria_unclassified	SNET1	0.945658	-0.770767	-0.903498	47.116	47.0485	0.0674318	46.9811	-0.346168	0.159373	-0.614384	0.00667091	0.669232	0.00238603	0.0884096	0.727205	0.492042	0.0380634																			-0.346168	0.159373	-0.614384	0.00667091	0.669232	0.00238603	0.0884096	0.727205
BACT127	Bacteria_unclassified	Bacteria_unclassified	Bacteria_unclassified	Bacteria_unclassified	Bacteria_unclassified	SNET2	-0.666772	0.89836	0.523029	29.3683	16.4718	12.8965	3.57537	0.413577	0.0879975	0.639615	0.00425754	-0.143009	0.571326	-0.15306	0.544282	-0.451567	0.0599519																			0.413577	0.0879975	0.639615	0.00425754	-0.143009	0.571326	-0.15306	0.544282
BACT128	Proteobacteria	Gammaproteobacteria	Oceanospirillales	Pseudohongiellaceae	Pseudohongiella	SNET3	-0.646974	0.341621	0.687273	23.3692	19.241	4.12817	15.1129	0.328062	0.183826	0.321009	0.193995	-0.247058	0.322975	-0.103704	0.682173	-0.166854	0.508135																			0.328062	0.183826	0.321009	0.193995	-0.247058	0.322975	-0.103704	0.682173
BACT129	Bacteria_unclassified	Bacteria_unclassified	Bacteria_unclassified	Bacteria_unclassified	Bacteria_unclassified	SNET1	0.286116	0.201795	-0.455659	7.87899	5.77623	2.10276	3.67347	0.121427	0.631248	0.0626494	0.80494	0.540422	0.0205888	0.31399	0.204478	0.208774	0.405757																			0.121427	0.631248	0.0626494	0.80494	0.540422	0.0205888	0.31399	0.204478
BACT13	Proteobacteria	Alphaproteobacteria	Rhodobacterales	Rhodobacteraceae	Rhodobacteraceae_unclassified	SNET2	-0.775424	0.910295	0.627564	36.3995	17.9225	18.477	-0.554453	0.366021	0.135223	0.728567	0.000605393	-0.432286	0.0731954	-0.224146	0.371239	-0.594226	0.00930826																			0.366021	0.135223	0.728567	0.000605393	-0.432286	0.0731954	-0.224146	0.371239
BACT131	Proteobacteria	Proteobacteria_unclassified	Proteobacteria_unclassified	Proteobacteria_unclassified	Proteobacteria_unclassified	SNET2	-0.795215	0.860673	0.694916	36.621	15.955	20.666	-4.71095	0.504469	0.0327639	0.405739	0.0948047	-0.177522	0.480985	-0.0277543	0.91295	-0.393018	0.10665																			0.504469	0.0327639	0.405739	0.0948047	-0.177522	0.480985	-0.0277543	0.91295
BACT132	Proteobacteria	Alphaproteobacteria	Alphaproteobacteria_unclassified	Alphaproteobacteria_unclassified	Alphaproteobacteria_unclassified	SNET3	-0.893297	0.645553	0.879354	45.8577	37.8447	8.01296	29.8318	0.188147	0.454672	0.679404	0.00192741	-0.663641	0.00267419	-0.39722	0.102627	-0.517156	0.0279605																			0.188147	0.454672	0.679404	0.00192741	-0.663641	0.00267419	-0.39722	0.102627
BACT133	Proteobacteria	Gammaproteobacteria	Oceanospirillales	Pseudohongiellaceae	Pseudohongiella	SNET3	-0.86054	0.65085	0.856463	43.1403	34.6487	8.49159	26.1571	0.358465	0.144092	0.510823	0.0302848	-0.684495	0.00172682	-0.0907864	0.720146	-0.352124	0.151839																			0.358465	0.144092	0.510823	0.0302848	-0.684495	0.00172682	-0.0907864	0.720146
BACT134	Bacteroidetes	Bacteroidia	Flavobacteriales	NS9_marine_group	NS9_marine_group_ge	SNET2	-0.449186	0.782742	0.269109	19.2912	12.8077	6.48351	6.32416	0.297408	0.230696	0.582972	0.0111102	-0.35202	0.151969	0.0711822	0.778959	-0.231913	0.354446																			0.297408	0.230696	0.582972	0.0111102	-0.35202	0.151969	0.0711822	0.778959
BACT135	Marinimicrobia_	Marinimicrobia__cl	Marinimicrobia__or	Marinimicrobia__fa	Marinimicrobia__ge	SNET1	0.909442	-0.887185	-0.816496	43.5601	43.5183	0.0418669	43.4764	-0.353886	0.149659	-0.624464	0.00560053	0.493011	0.0376279	0.202485	0.420359	0.554767	0.0168689																			-0.353886	0.149659	-0.624464	0.00560053	0.493011	0.0376279	0.202485	0.420359
BACT137	Bacteroidetes	Bacteroidia	Chitinophagales	Saprospiraceae	Saprospiraceae_unclassified	SNET3	-0.451811	0.394031	0.382077	10.875	7.45689	3.41816	4.03873	-0.056125	0.824939	0.634673	0.00466297	-0.415975	0.085988	-0.247256	0.322576	-0.229923	0.358708																			-0.056125	0.824939	0.634673	0.00466297	-0.415975	0.085988	-0.247256	0.322576
BACT138	Proteobacteria	Gammaproteobacteria	UBA10353_marine_group	UBA10353_marine_group_fa	UBA10353_marine_group_ge	SNET2	-0.822069	0.894772	0.71576	41.0323	17.7404	23.2919	-5.55145	0.390968	0.108654	0.632349	0.00486428	-0.230356	0.357777	-0.240034	0.337359	-0.514552	0.0288987																			0.390968	0.108654	0.632349	0.00486428	-0.230356	0.357777	-0.240034	0.337359
BACT1384	Proteobacteria	Gammaproteobacteria	Thiomicrospirales	Thioglobaceae	SUP05_cluster	SNET1	0.897371	-0.805928	-0.833039	42.1042	42.0604	0.0438411	42.0165	-0.402076	0.0981137	-0.54298	0.019882	0.512025	0.0298324	0.323981	0.189666	0.446799	0.0630455																			-0.402076	0.0981137	-0.54298	0.019882	0.512025	0.0298324	0.323981	0.189666
BACT139	Planctomycetes	OM190	OM190_or	OM190_fa	OM190_ge	SNET1	0.179907	0.281338	-0.353002	5.78864	3.42076	2.36787	1.05289	0.296658	0.23193	0.0879519	0.728566	0.294216	0.23598	0.257516	0.302238	0.023041	0.927693																			0.296658	0.23193	0.0879519	0.728566	0.294216	0.23598	0.257516	0.302238
BACT14	Proteobacteria	Alphaproteobacteria	SAR11_clade	Clade_I	SAR11	SNET3	-0.846752	0.663375	0.837558	44.6738	34.1093	10.5645	23.5449	0.494328	0.0370423	0.478986	0.0443143	-0.365525	0.135794	-0.125973	0.618426	-0.509743	0.0306956																			0.494328	0.0370423	0.478986	0.0443143	-0.365525	0.135794	-0.125973	0.618426
BACT140	Nitrospinae	Nitrospinia	Nitrospinales	Nitrospinaceae	Nitrospina	SNET2	-0.458691	0.601036	0.350758	14.3343	7.15499	7.17931	-0.0243266	0.134608	0.594362	0.559928	0.0156689	-0.496608	0.036045	0.0245742	0.922894	-0.579575	0.0117057																			0.134608	0.594362	0.559928	0.0156689	-0.496608	0.036045	0.0245742	0.922894
BACT141	Bacteria_unclassified	Bacteria_unclassified	Bacteria_unclassified	Bacteria_unclassified	Bacteria_unclassified	SNET1	0.83363	-0.755956	-0.73761	36.9666	36.8726	0.0939459	36.7787	-0.383269	0.116418	-0.746565	0.00037229	0.528497	0.024147	0.147693	0.55865	0.606137	0.00766495																			-0.383269	0.116418	-0.746565	0.00037229	0.528497	0.024147	0.147693	0.55865
BACT142	Marinimicrobia_	Marinimicrobia__cl	Marinimicrobia__or	Marinimicrobia__fa	Marinimicrobia__ge	SNET1	0.895248	-0.585631	-0.923078	39.6202	39.4948	0.125348	39.3695	-0.207089	0.409642	-0.395185	0.104561	0.569723	0.0135783	0.280424	0.259689	0.429029	0.0756299																			-0.207089	0.409642	-0.395185	0.104561	0.569723	0.0135783	0.280424	0.259689
BACT143	Proteobacteria	Alphaproteobacteria	SAR11_clade	Clade_II	SAR11	SNET3	-0.905603	0.650004	0.917884	51.3679	42.7869	8.58101	34.2059	0.401942	0.0982363	0.542476	0.0200196	-0.633404	0.004772	-0.254735	0.307673	-0.402103	0.0980886																			0.401942	0.0982363	0.542476	0.0200196	-0.633404	0.004772	-0.254735	0.307673
BACT1445	Proteobacteria	Gammaproteobacteria	Thiomicrospirales	Thioglobaceae	SUP05_cluster	SNET1	0.917857	-0.63384	-0.944647	43.5359	43.4356	0.100338	43.3353	-0.358381	0.144193	-0.389347	0.110257	0.47638	0.0456501	0.265409	0.287131	0.399495	0.100494																			-0.358381	0.144193	-0.389347	0.110257	0.47638	0.0456501	0.265409	0.287131
BACT145	Proteobacteria	Gammaproteobacteria	SAR86_clade	SAR86_clade_fa	SAR86_clade_ge	SNET3	-0.500038	0.338162	0.510451	15.0565	11.8682	3.18828	8.67992	-0.0987746	0.696584	0.350537	0.153823	-0.51482	0.0288012	-0.2054	0.413556	-0.290484	0.242254																			-0.0987746	0.696584	0.350537	0.153823	-0.51482	0.0288012	-0.2054	0.413556
BACT146	Proteobacteria	Alphaproteobacteria	SAR11_clade	Clade_II	SAR11	SNET3	-0.829979	0.551595	0.862773	41.1662	35.3282	5.83797	29.4903	0.150719	0.550529	0.668157	0.00243936	-0.696874	0.00131004	-0.26013	0.297183	-0.391326	0.108302																			0.150719	0.550529	0.668157	0.00243936	-0.696874	0.00131004	-0.26013	0.297183
BACT148	Bacteroidetes	Bacteroidia	Flavobacteriales	Flavobacteriaceae	Flavobacteriaceae_unclassified	SNET3	-0.706469	0.395146	0.766901	29.1028	25.6665	3.43636	22.2301	0.382563	0.11715	0.151337	0.548877	-0.451407	0.0600535	-0.220906	0.378375	-0.257453	0.302362																			0.382563	0.11715	0.151337	0.548877	-0.451407	0.0600535	-0.220906	0.378375
BACT149	Proteobacteria	Alphaproteobacteria	SAR11_clade	Clade_II	SAR11	SNET3	-0.837707	0.480288	0.887925	44.2926	38.4755	5.81709	32.6584	0.34248	0.164163	0.436247	0.0703137	-0.435855	0.0705948	-0.242994	0.331253	-0.554095	0.0170302																			0.34248	0.164163	0.436247	0.0703137	-0.435855	0.0705948	-0.242994	0.331253
BACT15	Proteobacteria	Alphaproteobacteria	SAR11_clade	Clade_II	SAR11	SNET3	-0.936979	0.77275	0.893478	54.9268	40.6075	14.3192	26.2883	0.467245	0.0505761	0.692803	0.00143669	-0.542836	0.0199214	-0.0747174	0.768259	-0.50684	0.031821																			0.467245	0.0505761	0.692803	0.00143669	-0.542836	0.0199214	-0.0747174	0.768259
BACT1504	Proteobacteria	Gammaproteobacteria	Thiomicrospirales	Thioglobaceae	SUP05_cluster	SNET1	0.871081	-0.663791	-0.86748	38.8215	38.7491	0.0724392	38.6766	-0.280605	0.259368	-0.43511	0.0711319	0.489112	0.0394033	0.273897	0.271409	0.406212	0.0943834																			-0.280605	0.259368	-0.43511	0.0711319	0.489112	0.0394033	0.273897	0.271409
BACT1529	Proteobacteria	Gammaproteobacteria	Thiomicrospirales	Thioglobaceae	SUP05_cluster	SNET1	0.878166	-0.652346	-0.892801	37.0283	36.9503	0.0780173	36.8723	-0.332068	0.178213	-0.394217	0.105491	0.463187	0.0528887	0.17048	0.498825	0.36582	0.135454																			-0.332068	0.178213	-0.394217	0.105491	0.463187	0.0528887	0.17048	0.498825
BACT153	Bacteria_unclassified	Bacteria_unclassified	Bacteria_unclassified	Bacteria_unclassified	Bacteria_unclassified	SNET2	-0.525786	0.563587	0.431902	17.6559	6.20798	11.448	-5.23998	-0.0155794	0.951076	0.37946	0.120402	-0.434337	0.0716927	-0.257583	0.302108	-0.240282	0.336847																			-0.0155794	0.951076	0.37946	0.120402	-0.434337	0.0716927	-0.257583	0.302108
BACT154	Proteobacteria	Alphaproteobacteria	Alphaproteobacteria_unclassified	Alphaproteobacteria_unclassified	Alphaproteobacteria_unclassified	SNET2	0.100075	0.41573	-0.299611	9.19672	3.78428	5.41244	-1.62816	-0.00665192	0.979101	0.220806	0.378595	0.391995	0.107647	-0.151082	0.54956	-0.119212	0.637533																			-0.00665192	0.979101	0.220806	0.378595	0.391995	0.107647	-0.151082	0.54956
BACT155	Proteobacteria	Alphaproteobacteria	SAR11_clade	Clade_I	SAR11	SNET3	-0.797049	0.46741	0.825497	37.1174	31.8328	5.28465	26.5481	0.486473	0.0406411	0.36886	0.131991	-0.502854	0.0334185	-0.188494	0.453824	-0.523103	0.0259065																			0.486473	0.0406411	0.36886	0.131991	-0.502854	0.0334185	-0.188494	0.453824
BACT156	Bacteria_unclassified	Bacteria_unclassified	Bacteria_unclassified	Bacteria_unclassified	Bacteria_unclassified	SNET1	0.784548	-0.698683	-0.74307	27.497	27.3844	0.112582	27.2719	-0.52511	0.0252406	-0.611647	0.00698846	0.620562	0.00599697	-0.187309	0.45672	0.527423	0.0244899																			-0.52511	0.0252406	-0.611647	0.00698846	0.620562	0.00599697	-0.187309	0.45672
BACT1564	Proteobacteria	Gammaproteobacteria	Thiomicrospirales	Thioglobaceae	SUP05_cluster	SNET1	0.893325	-0.744382	-0.873052	41.7012	41.6509	0.0503182	41.6006	-0.373498	0.126829	-0.424361	0.0792223	0.469704	0.0492121	0.355846	0.147258	0.403557	0.0967661																			-0.373498	0.126829	-0.424361	0.0792223	0.469704	0.0492121	0.355846	0.147258
BACT1569	Proteobacteria	Gammaproteobacteria	Thiomicrospirales	Thioglobaceae	SUP05_cluster	SNET1	0.494082	-0.324473	-0.550241	14.9223	14.5297	0.392572	14.1371	-0.179152	0.476901	-0.044459	0.860948	0.181018	0.472245	0.0700406	0.782423	0.131169	0.603898																			-0.179152	0.476901	-0.044459	0.860948	0.181018	0.472245	0.0700406	0.782423
BACT157	Actinobacteria	Actinobacteria	Micrococcales	Microbacteriaceae	Microbacterium	SNET1	0.0979421	-0.23097	-0.10439	5.32509	3.7245	1.60059	2.1239	-0.294657	0.235246	0.148521	0.556424	-0.0624402	0.80558	-0.186502	0.458696	0.00114791	0.996393																			-0.294657	0.235246	0.148521	0.556424	-0.0624402	0.80558	-0.186502	0.458696
BACT159	Bacteroidetes	Bacteroidia	Flavobacteriales	Flavobacteriaceae	Polaribacter	SNET3	-0.537702	0.197742	0.576687	14.223	12.5378	1.68517	10.8527	0.182081	0.469604	0.167224	0.507181	-0.342433	0.164225	-0.16948	0.501385	-0.294477	0.235544																			0.182081	0.469604	0.167224	0.507181	-0.342433	0.164225	-0.16948	0.501385
BACT16	Proteobacteria	Alphaproteobacteria	Rhodobacterales	Rhodobacteraceae	Ascidiaceihabitans	SNET3	-0.856647	0.767075	0.772162	42.2059	29.7651	12.4408	17.3243	0.172183	0.494482	0.83097	1.94265e-05	-0.72707	0.000629334	-0.192878	0.443195	-0.567176	0.0140993																			0.172183	0.494482	0.83097	1.94265e-05	-0.72707	0.000629334	-0.192878	0.443195
BACT160	Proteobacteria	Gammaproteobacteria	Gammaproteobacteria_unclassified	Gammaproteobacteria_unclassified	Gammaproteobacteria_unclassified	SNET3	-0.704831	0.405973	0.709685	28.1899	23.3811	4.8088	18.5723	0.184154	0.464474	0.358862	0.143617	-0.471138	0.0484298	-0.369222	0.131583	-0.398264	0.101644																			0.184154	0.464474	0.358862	0.143617	-0.471138	0.0484298	-0.369222	0.131583
BACT161	Proteobacteria	Alphaproteobacteria	Rhodospirillales	AEGEAN-169_marine_group	AEGEAN-169_marine_group_ge	SNET2	-0.868453	0.849948	0.76978	43.4205	15.6442	27.7762	-12.132	0.405594	0.0949347	0.774041	0.000163416	-0.433433	0.0723521	0.0940921	0.710365	-0.560934	0.0154432																			0.405594	0.0949347	0.774041	0.000163416	-0.433433	0.0723521	0.0940921	0.710365
BACT162	Planctomycetes	OM190	OM190_or	OM190_fa	OM190_ge	SNET3	-0.489516	0.252235	0.499954	14.4897	11.6675	2.82217	8.84536	0.0600098	0.813018	0.135221	0.592667	-0.381016	0.118763	-0.349749	0.154814	-0.253492	0.310121																			0.0600098	0.813018	0.135221	0.592667	-0.381016	0.118763	-0.349749	0.154814
BACT163	Bacteria_unclassified	Bacteria_unclassified	Bacteria_unclassified	Bacteria_unclassified	Bacteria_unclassified	SNET1	0.0603971	-0.216049	-0.049539	6.30704	3.08555	3.22148	-0.13593	-0.314287	0.204026	-0.0299251	0.906169	-0.184561	0.46347	-0.269916	0.278715	-0.0735425	0.771811																			-0.314287	0.204026	-0.0299251	0.906169	-0.184561	0.46347	-0.269916	0.278715
BACT164	Bacteroidetes	Bacteroidia	Flavobacteriales	Flavobacteriaceae	Flavobacteriaceae_unclassified	SNET3	-0.537548	0.289686	0.588335	19.4265	15.8028	3.62376	12.179	0.296341	0.232453	0.0844041	0.739147	-0.0415085	0.870099	-0.225534	0.368207	-0.0209648	0.934194																			0.296341	0.232453	0.0844041	0.739147	-0.0415085	0.870099	-0.225534	0.368207
BACT1644	Proteobacteria	Gammaproteobacteria	Thiomicrospirales	Thioglobaceae	SUP05_cluster	SNET1	0.906651	-0.894624	-0.811553	45.4096	45.3533	0.0563534	45.2969	-0.493112	0.0375828	-0.746092	0.000377262	0.477632	0.0450045	0.1833	0.466582	0.532154	0.0230084																			-0.493112	0.0375828	-0.746092	0.000377262	0.477632	0.0450045	0.1833	0.466582
BACT165	Proteobacteria	Alphaproteobacteria	Alphaproteobacteria_unclassified	Alphaproteobacteria_unclassified	Alphaproteobacteria_unclassified	SNET2	-0.0758273	0.325084	-0.0142232	5.66846	2.57824	3.09022	-0.511985	0.205546	0.413218	0.193293	0.442195	0.342627	0.163971	-0.00803885	0.974745	-0.302418	0.222557																			0.205546	0.413218	0.193293	0.442195	0.342627	0.163971	-0.00803885	0.974745
BACT166	Bacteria_unclassified	Bacteria_unclassified	Bacteria_unclassified	Bacteria_unclassified	Bacteria_unclassified	SNET3	-0.629896	0.317241	0.696299	24.2791	21.277	3.00216	18.2748	0.49682	0.0359533	0.306774	0.215635	-0.398668	0.101266	0.111605	0.659294	-0.216223	0.388819																			0.49682	0.0359533	0.306774	0.215635	-0.398668	0.101266	0.111605	0.659294
BACT167	Verrucomicrobia	Verrucomicrobiae	Verrucomicrobiales	Verrucomicrobiales_unclassified	Verrucomicrobiales_unclassified	SNET3	-0.374371	-0.0179954	0.467566	12.6728	11.2563	1.41649	9.8398	-0.0859096	0.734652	-0.0680756	0.788394	-0.239905	0.337628	-0.347394	0.157801	-0.125929	0.618552																			-0.0859096	0.734652	-0.0680756	0.788394	-0.239905	0.337628	-0.347394	0.157801
BACT168	Bacteria_unclassified	Bacteria_unclassified	Bacteria_unclassified	Bacteria_unclassified	Bacteria_unclassified	SNET3	-0.621362	0.269162	0.653796	21.3306	19.0125	2.31808	16.6944	0.0191999	0.939724	0.490515	0.0387572	-0.657646	0.00301431	-0.264159	0.289492	-0.39533	0.104422																			0.0191999	0.939724	0.490515	0.0387572	-0.657646	0.00301431	-0.264159	0.289492
BACT1684	Proteobacteria	Gammaproteobacteria	Thiomicrospirales	Thioglobaceae	SUP05_cluster	SNET1	0.909545	-0.8305	-0.849683	43.5978	43.5577	0.0400845	43.5176	-0.476311	0.0456859	-0.613426	0.00678076	0.575662	0.0124231	0.313697	0.204923	0.410349	0.0907571																			-0.476311	0.0456859	-0.613426	0.00678076	0.575662	0.0124231	0.313697	0.204923
BACT17	Bacteroidetes	Bacteroidia	Flavobacteriales	Flavobacteriaceae	NS5_marine_group	SNET2	-0.888076	0.911958	0.779513	46.3483	18.4613	27.8869	-9.4256	0.419909	0.0827634	0.600715	0.00838122	-0.306235	0.216484	-0.0946088	0.70884	-0.548805	0.0183442																			0.419909	0.0827634	0.600715	0.00838122	-0.306235	0.216484	-0.0946088	0.70884
BACT170	Proteobacteria	Proteobacteria_unclassified	Proteobacteria_unclassified	Proteobacteria_unclassified	Proteobacteria_unclassified	SNET2	-0.403982	0.525225	0.273627	11.913	5.91178	6.00123	-0.08945	0.161449	0.522161	0.58664	0.0104947	-0.104853	0.678828	-0.172667	0.493252	-0.475137	0.0462981																			0.161449	0.522161	0.58664	0.0104947	-0.104853	0.678828	-0.172667	0.493252
BACT171	Bacteria_unclassified	Bacteria_unclassified	Bacteria_unclassified	Bacteria_unclassified	Bacteria_unclassified	SNET1	0.795305	-0.685483	-0.734247	28.4615	28.3052	0.156292	28.1489	-0.21675	0.387636	-0.777216	0.000147519	0.749198	0.000345587	-0.0250964	0.921261	0.453148	0.0589516																			-0.21675	0.387636	-0.777216	0.000147519	0.749198	0.000345587	-0.0250964	0.921261
BACT172	Bacteria_unclassified	Bacteria_unclassified	Bacteria_unclassified	Bacteria_unclassified	Bacteria_unclassified	SNET1	0.886292	-0.849145	-0.790231	42.4219	42.353	0.0689666	42.284	-0.465085	0.0517969	-0.751109	0.000327231	0.591	0.00979879	-0.0268125	0.915894	0.579362	0.0117439																			-0.465085	0.0517969	-0.751109	0.000327231	0.591	0.00979879	-0.0268125	0.915894
BACT1722	Proteobacteria	Gammaproteobacteria	Thiomicrospirales	Thioglobaceae	SUP05_cluster	SNET1	0.938727	-0.746873	-0.907898	46.6812	46.6273	0.0538342	46.5735	-0.351125	0.153086	-0.543126	0.0198425	0.507701	0.0314839	0.199424	0.427568	0.502908	0.0333966																			-0.351125	0.153086	-0.543126	0.0198425	0.507701	0.0314839	0.199424	0.427568
BACT173	Proteobacteria	Alphaproteobacteria	Alphaproteobacteria_unclassified	Alphaproteobacteria_unclassified	Alphaproteobacteria_unclassified	SNET1	0.905107	-0.653107	-0.901356	40.5939	40.5099	0.0840358	40.4259	-0.255376	0.306415	-0.54733	0.0187244	0.617852	0.00628546	0.235139	0.3476	0.441097	0.0669																			-0.255376	0.306415	-0.54733	0.0187244	0.617852	0.00628546	0.235139	0.3476
BACT174	Bacteria_unclassified	Bacteria_unclassified	Bacteria_unclassified	Bacteria_unclassified	Bacteria_unclassified	SNET1	0.859887	-0.840024	-0.753328	41.9715	41.9004	0.0711785	41.8292	-0.427752	0.0766006	-0.710301	0.000956044	0.456385	0.0569424	0.192946	0.443032	0.582791	0.0111413																			-0.427752	0.0766006	-0.710301	0.000956044	0.456385	0.0569424	0.192946	0.443032
BACT175	Proteobacteria	Gammaproteobacteria	Gammaproteobacteria_unclassified	Gammaproteobacteria_unclassified	Gammaproteobacteria_unclassified	SNET2	-0.419227	0.611379	0.322071	12.8654	6.97497	5.89046	1.08451	0.383086	0.116607	0.189435	0.451532	-0.248058	0.320956	0.232105	0.354036	0.0300997	0.905624																			0.383086	0.116607	0.189435	0.451532	-0.248058	0.320956	0.232105	0.354036
BACT1752	Proteobacteria	Gammaproteobacteria	Gammaproteobacteria_unclassified	Gammaproteobacteria_unclassified	Gammaproteobacteria_unclassified	SNET1	0.885778	-0.917068	-0.777914	42.4805	42.4177	0.062791	42.355	-0.473333	0.0472506	-0.722623	0.00070513	0.489462	0.0392417	0.112804	0.655847	0.550184	0.0179942																			-0.473333	0.0472506	-0.722623	0.00070513	0.489462	0.0392417	0.112804	0.655847
BACT1759	Proteobacteria	Gammaproteobacteria	Thiomicrospirales	Thioglobaceae	SUP05_cluster	SNET1	0.921906	-0.884554	-0.821252	46.1508	46.1134	0.0374197	46.076	-0.39787	0.102014	-0.729	0.000598617	0.43853	0.0686909	0.213562	0.394824	0.552229	0.017485																			-0.39787	0.102014	-0.729	0.000598617	0.43853	0.0686909	0.213562	0.394824
BACT176	Bacteroidetes	Bacteroidia	Bacteroidia_unclassified	Bacteroidia_unclassified	Bacteroidia_unclassified	SNET3	-0.512026	0.333944	0.550918	18.0348	14.3101	3.72473	10.5854	0.54507	0.0193191	-0.00657495	0.979343	0.0292947	0.908137	0.0110873	0.965173	-0.145147	0.565525																			0.54507	0.0193191	-0.00657495	0.979343	0.0292947	0.908137	0.0110873	0.965173
BACT1765	Proteobacteria	Proteobacteria_unclassified	Proteobacteria_unclassified	Proteobacteria_unclassified	Proteobacteria_unclassified	SNET1	0.887073	-0.682411	-0.876346	39.174	39.0862	0.087795	38.9984	-0.359528	0.14282	-0.437668	0.0693	0.531708	0.023145	0.132133	0.60122	0.433753	0.072118																			-0.359528	0.14282	-0.437668	0.0693	0.531708	0.023145	0.132133	0.60122
BACT177	Bacteria_unclassified	Bacteria_unclassified	Bacteria_unclassified	Bacteria_unclassified	Bacteria_unclassified	SNET1	0.961393	-0.795663	-0.908023	51.14	51.0914	0.0486235	51.0427	-0.350344	0.154064	-0.661579	0.00278744	0.572569	0.0130144	0.320071	0.195375	0.538659	0.0210871																			-0.350344	0.154064	-0.661579	0.00278744	0.572569	0.0130144	0.320071	0.195375
BACT179	Proteobacteria	Alphaproteobacteria	Alphaproteobacteria_unclassified	Alphaproteobacteria_unclassified	Alphaproteobacteria_unclassified	SNET1	0.137741	0.338437	-0.294351	6.62716	2.96234	3.66482	-0.702486	-0.114254	0.651686	0.198186	0.4305	0.446085	0.063519	-0.0177222	0.944356	0.194105	0.440245																			-0.114254	0.651686	0.198186	0.4305	0.446085	0.063519	-0.0177222	0.944356
BACT18	Bacteroidetes	Bacteroidia	Bacteroidales	Bacteroidales_unclassified	Bacteroidales_unclassified	SNET1	0.877628	-0.543084	-0.912442	36.1601	35.9964	0.163716	35.8327	-0.387519	0.112085	-0.468397	0.0499334	0.546434	0.0189583	0.125518	0.619706	0.482472	0.0425738																			-0.387519	0.112085	-0.468397	0.0499334	0.546434	0.0189583	0.125518	0.619706
BACT180	Verrucomicrobia	Verrucomicrobiae	Opitutales	Puniceicoccaceae	MB11C04_marine_group	SNET2	-0.534291	0.733033	0.39887	19.7093	10.4759	9.23337	1.24257	0.266699	0.284707	0.722691	0.000703926	-0.458749	0.0555078	-0.085514	0.735832	-0.230825	0.356772																			0.266699	0.284707	0.722691	0.000703926	-0.458749	0.0555078	-0.085514	0.735832
BACT181	Proteobacteria	Alphaproteobacteria	uncultured	uncultured_fa	uncultured_ge	SNET3	-0.851467	0.506719	0.886601	44.5233	39.0495	5.47383	33.5757	0.222226	0.375458	0.488159	0.0398471	-0.751476	0.000323801	-0.369129	0.131688	-0.436914	0.0698366																			0.222226	0.375458	0.488159	0.0398471	-0.751476	0.000323801	-0.369129	0.131688
BACT182	Nitrospinae	Nitrospinia	Nitrospinales	Nitrospinaceae	Nitrospina	SNET2	-0.546278	0.751858	0.429459	20.0056	10.6241	9.38141	1.24274	0.347102	0.158175	0.328241	0.183573	-0.291412	0.240684	-0.24325	0.330728	-0.0626992	0.804788																			0.347102	0.158175	0.328241	0.183573	-0.291412	0.240684	-0.24325	0.330728
BACT184	Bacteria_unclassified	Bacteria_unclassified	Bacteria_unclassified	Bacteria_unclassified	Bacteria_unclassified	SNET1	0.809652	-0.81485	-0.69753	36.2001	36.1136	0.0865313	36.027	-0.432355	0.0731448	-0.678751	0.00195447	0.353486	0.150152	0.174569	0.488427	0.56084	0.0154642																			-0.432355	0.0731448	-0.678751	0.00195447	0.353486	0.150152	0.174569	0.488427
BACT1845	Proteobacteria	Alphaproteobacteria	SAR11_clade	Clade_II	SAR11	SNET3	-0.682561	0.442479	0.729288	26.1373	22.2314	3.90592	18.3255	0.446061	0.0635351	0.295659	0.233582	-0.530786	0.0234292	0.0744391	0.7691	-0.286161	0.249651																			0.446061	0.0635351	0.295659	0.233582	-0.530786	0.0234292	0.0744391	0.7691
BACT185	Bacteria_unclassified	Bacteria_unclassified	Bacteria_unclassified	Bacteria_unclassified	Bacteria_unclassified	SNET2	-0.659297	0.732753	0.574942	23.3357	10.206	13.1297	-2.92367	0.424815	0.0788681	0.294807	0.234995	-0.160622	0.524324	0.184551	0.463494	-0.32515	0.18798																			0.424815	0.0788681	0.294807	0.234995	-0.160622	0.524324	0.184551	0.463494
BACT186	Proteobacteria	Proteobacteria_unclassified	Proteobacteria_unclassified	Proteobacteria_unclassified	Proteobacteria_unclassified	SNET2	-0.596069	0.595014	0.514144	20.5022	8.6607	11.8415	-3.18082	0.408458	0.0924015	0.391908	0.107732	0.0207507	0.934865	-0.130022	0.607093	-0.455939	0.0572161																			0.408458	0.0924015	0.391908	0.107732	0.0207507	0.934865	-0.130022	0.607093
BACT188	Proteobacteria	Gammaproteobacteria	Gammaproteobacteria_unclassified	Gammaproteobacteria_unclassified	Gammaproteobacteria_unclassified	SNET3	-0.579329	0.374364	0.594113	21.269	16.0133	5.25575	10.7575	0.420266	0.0824759	0.128702	0.610781	-0.178633	0.478199	-0.155904	0.536736	-0.226415	0.366288																			0.420266	0.0824759	0.128702	0.610781	-0.178633	0.478199	-0.155904	0.536736
BACT189	Proteobacteria	Alphaproteobacteria	Rhodospirillales	Magnetospiraceae	uncultured	SNET1	0.267636	0.131619	-0.360677	7.28134	5.17083	2.11051	3.06032	0.133165	0.598355	-0.149718	0.55321	0.480435	0.0435841	-0.0677522	0.789378	0.159365	0.527618																			0.133165	0.598355	-0.149718	0.55321	0.480435	0.0435841	-0.0677522	0.789378
BACT19	Proteobacteria	Alphaproteobacteria	Rhodobacterales	Rhodobacteraceae	Rhodobacteraceae_unclassified	SNET3	-0.945231	0.745514	0.910226	56.301	42.4937	13.8073	28.6864	0.439871	0.0677507	0.656348	0.00309249	-0.563929	0.0147861	-0.0966409	0.702853	-0.612025	0.00694399																			0.439871	0.0677507	0.656348	0.00309249	-0.563929	0.0147861	-0.0966409	0.702853
BACT190	Bacteroidetes	Bacteroidia	Flavobacteriales	NS9_marine_group	NS9_marine_group_ge	SNET3	-0.761408	0.587461	0.76339	31.2426	24.6111	6.63155	17.9795	0.239347	0.338787	0.438537	0.0686859	-0.505227	0.0324602	-0.224238	0.371038	-0.495298	0.0366153																			0.239347	0.338787	0.438537	0.0686859	-0.505227	0.0324602	-0.224238	0.371038
BACT192	Proteobacteria	Gammaproteobacteria	Gammaproteobacteria_unclassified	Gammaproteobacteria_unclassified	Gammaproteobacteria_unclassified	SNET1	0.611931	-0.367428	-0.66338	16.4408	15.9673	0.47357	15.4937	-0.0810806	0.749099	-0.221015	0.378133	0.612279	0.0069141	0.214545	0.392601	0.18937	0.451691																			-0.0810806	0.749099	-0.221015	0.378133	0.612279	0.0069141	0.214545	0.392601
BACT1937	Proteobacteria	Gammaproteobacteria	Thiomicrospirales	Thioglobaceae	SUP05_cluster	SNET1	0.652494	-0.647425	-0.592857	18.2373	18.1354	0.101825	18.0336	-0.333662	0.176011	-0.405198	0.0952888	0.198712	0.429253	0.45776	0.0561048	0.352433	0.151455																			-0.333662	0.176011	-0.405198	0.0952888	0.198712	0.429253	0.45776	0.0561048
BACT195	Nitrospinae	Nitrospinia	Nitrospinales	Nitrospinaceae	Nitrospina	SNET2	-0.516291	0.697166	0.374608	16.5231	8.71734	7.80576	0.911576	-0.0458279	0.856708	0.480156	0.0437238	-0.236482	0.344774	-0.389344	0.11026	-0.147742	0.558521																			-0.0458279	0.856708	0.480156	0.0437238	-0.236482	0.344774	-0.389344	0.11026
BACT1952	Proteobacteria	Gammaproteobacteria	Thiomicrospirales	Thioglobaceae	SUP05_cluster	SNET1	0.0110424	0.249388	-0.162058	11.8463	8.80392	3.04235	5.76157	0.0528773	0.834933	0.42343	0.0799534	-0.186763	0.458057	0.0870085	0.731375	-0.267266	0.283645																			0.0528773	0.834933	0.42343	0.0799534	-0.186763	0.458057	0.0870085	0.731375
BACT196	Bacteroidetes	Bacteroidia	Flavobacteriales	Flavobacteriales_unclassified	Flavobacteriales_unclassified	SNET3	-0.747967	0.347858	0.820364	33.0158	30.1291	2.88671	27.2424	0.296309	0.232507	0.223748	0.372111	-0.541094	0.0204013	-0.262468	0.292706	-0.344456	0.161585																			0.296309	0.232507	0.223748	0.372111	-0.541094	0.0204013	-0.262468	0.292706
BACT1970	Proteobacteria	Gammaproteobacteria	Gammaproteobacteria_unclassified	Gammaproteobacteria_unclassified	Gammaproteobacteria_unclassified	SNET2	-0.74903	0.844414	0.623053	32.5165	14.6966	17.8199	-3.12336	0.398872	0.101075	0.567991	0.0139308	-0.428942	0.0756957	-0.274413	0.27047	-0.47811	0.0447596																			0.398872	0.101075	0.567991	0.0139308	-0.428942	0.0756957	-0.274413	0.27047
BACT199	Bacteria_unclassified	Bacteria_unclassified	Bacteria_unclassified	Bacteria_unclassified	Bacteria_unclassified	SNET3	-0.594251	0.234538	0.683606	24.2182	21.323	2.89519	18.4278	0.402082	0.0981082	-0.0367437	0.884911	-0.275817	0.267928	-0.0895261	0.723886	-0.198768	0.42912																			0.402082	0.0981082	-0.0367437	0.884911	-0.275817	0.267928	-0.0895261	0.723886
BACT2	Proteobacteria	Alphaproteobacteria	SAR11_clade	Clade_I	SAR11	SNET3	-0.917604	0.743518	0.866552	50.995	37.1773	13.8177	23.3596	0.459878	0.0548323	0.645882	0.00378527	-0.536433	0.0217298	-0.0939144	0.71089	-0.690448	0.00151448																			0.459878	0.0548323	0.645882	0.00378527	-0.536433	0.0217298	-0.0939144	0.71089
BACT20	Proteobacteria	Gammaproteobacteria	Gammaproteobacteria_unclassified	Gammaproteobacteria_unclassified	Gammaproteobacteria_unclassified	SNET2	-0.488543	0.78724	0.300031	19.9503	12.0719	7.87838	4.1935	0.352683	0.151145	0.594488	0.0092692	-0.295597	0.233685	-0.0378975	0.881321	-0.251322	0.314421																			0.352683	0.151145	0.594488	0.0092692	-0.295597	0.233685	-0.0378975	0.881321
BACT200	Bacteroidetes	Bacteroidia	Flavobacteriales	Flavobacteriaceae	Flavobacteriaceae_unclassified	SNET3	-0.849562	0.554319	0.873686	41.8427	35.4978	6.34487	29.153	0.316671	0.200431	0.436623	0.0700442	-0.631341	0.00495371	-0.0287324	0.909894	-0.365388	0.135951																			0.316671	0.200431	0.436623	0.0700442	-0.631341	0.00495371	-0.0287324	0.909894
BACT201	Proteobacteria	Alphaproteobacteria	Caulobacterales	Caulobacteraceae	Brevundimonas	SNET1	0.0768414	-0.342027	-0.0186205	4.81458	2.96447	1.85011	1.11435	-0.146704	0.561316	0.0179634	0.9436	-0.142455	0.572832	-0.0604587	0.811643	-0.0440729	0.862145																			-0.146704	0.561316	0.0179634	0.9436	-0.142455	0.572832	-0.0604587	0.811643
BACT202	Bacteria_unclassified	Bacteria_unclassified	Bacteria_unclassified	Bacteria_unclassified	Bacteria_unclassified	SNET3	-0.533465	0.353605	0.574063	17.8681	14.0707	3.79738	10.2733	0.453162	0.0589427	0.112877	0.655635	-0.0800666	0.752144	0.13607	0.590325	-0.377408	0.122587																			0.453162	0.0589427	0.112877	0.655635	-0.0800666	0.752144	0.13607	0.590325
BACT203	Proteobacteria	Alphaproteobacteria	Alphaproteobacteria_unclassified	Alphaproteobacteria_unclassified	Alphaproteobacteria_unclassified	SNET2	-0.435127	0.70082	0.289456	17.5738	10.5078	7.06603	3.44177	0.218157	0.384488	0.560519	0.015536	-0.434567	0.0715258	-0.137697	0.585846	-0.329781	0.181403																			0.218157	0.384488	0.560519	0.015536	-0.434567	0.0715258	-0.137697	0.585846
BACT2030	Proteobacteria	Alphaproteobacteria	SAR11_clade	Clade_I	SAR11	SNET3	-0.754588	0.646946	0.743114	31.8072	23.7446	8.06262	15.6819	0.304917	0.218569	0.441198	0.0668297	-0.490982	0.0385439	-0.171801	0.495455	-0.307403	0.214647																			0.304917	0.218569	0.441198	0.0668297	-0.490982	0.0385439	-0.171801	0.495455
BACT204	Proteobacteria	Alphaproteobacteria	Alphaproteobacteria_unclassified	Alphaproteobacteria_unclassified	Alphaproteobacteria_unclassified	SNET1	0.824246	-0.482836	-0.858007	30.6667	30.3604	0.306353	30.054	-0.258797	0.299755	-0.520973	0.0266281	0.732817	0.000541574	0.148214	0.557249	0.473315	0.0472601																			-0.258797	0.299755	-0.520973	0.0266281	0.732817	0.000541574	0.148214	0.557249
BACT2043	Proteobacteria	Gammaproteobacteria	Gammaproteobacteria_unclassified	Gammaproteobacteria_unclassified	Gammaproteobacteria_unclassified	SNET1	-0.0513532	0.255956	-0.0796133	10.2749	7.09998	3.17487	3.9251	0.163152	0.517723	0.355797	0.147318	-0.0964383	0.703449	-0.126993	0.615565	-0.253172	0.310753																			0.163152	0.517723	0.355797	0.147318	-0.0964383	0.703449	-0.126993	0.615565
BACT2047	Proteobacteria	Gammaproteobacteria	Gammaproteobacteria_unclassified	Gammaproteobacteria_unclassified	Gammaproteobacteria_unclassified	SNET1	0.905393	-0.72774	-0.876699	42.8649	42.8112	0.0537307	42.7575	-0.284439	0.252639	-0.548947	0.0183079	0.524364	0.0254867	0.388395	0.111207	0.439525	0.0679924																			-0.284439	0.252639	-0.548947	0.0183079	0.524364	0.0254867	0.388395	0.111207
BACT206	Bacteria_unclassified	Bacteria_unclassified	Bacteria_unclassified	Bacteria_unclassified	Bacteria_unclassified	SNET1	0.953707	-0.842552	-0.879937	50.2393	50.1979	0.0414008	50.1565	-0.488167	0.0398434	-0.608286	0.00739514	0.539336	0.0208945	0.204036	0.416733	0.54045	0.0205809																			-0.488167	0.0398434	-0.608286	0.00739514	0.539336	0.0208945	0.204036	0.416733
BACT208	Proteobacteria	Proteobacteria_unclassified	Proteobacteria_unclassified	Proteobacteria_unclassified	Proteobacteria_unclassified	SNET2	-0.40448	0.537788	0.340953	13.3447	5.70822	7.63647	-1.92825	0.0615307	0.808361	0.282473	0.256075	-0.300448	0.225735	-0.0637307	0.801636	-0.212916	0.396291																			0.0615307	0.808361	0.282473	0.256075	-0.300448	0.225735	-0.0637307	0.801636
BACT21	Proteobacteria	Gammaproteobacteria	Gammaproteobacteria_unclassified	Gammaproteobacteria_unclassified	Gammaproteobacteria_unclassified	SNET1	0.926863	-0.850732	-0.869603	45.7297	45.6828	0.0469258	45.6359	-0.389489	0.110116	-0.685324	0.00169587	0.47753	0.045057	0.168584	0.503683	0.479682	0.0439624																			-0.389489	0.110116	-0.685324	0.00169587	0.47753	0.045057	0.168584	0.503683
BACT211	Marinimicrobia_	Marinimicrobia__cl	Marinimicrobia__or	Marinimicrobia__fa	Marinimicrobia__ge	SNET1	0.780721	-0.373679	-0.854577	27.7673	27.3959	0.371392	27.0245	-0.271171	0.2764	-0.333406	0.176363	0.633965	0.0047236	0.116211	0.646086	0.370255	0.130422																			-0.271171	0.2764	-0.333406	0.176363	0.633965	0.0047236	0.116211	0.646086
BACT212	Nitrospinae	Nitrospinia	Nitrospinales	Nitrospinaceae	Nitrospina	SNET3	-0.792928	0.803243	0.704685	36.972	23.0235	13.9484	9.0751	0.226132	0.366904	0.546778	0.0188683	-0.520039	0.0269494	-0.248478	0.320111	-0.496547	0.0360716																			0.226132	0.366904	0.546778	0.0188683	-0.520039	0.0269494	-0.248478	0.320111
BACT213	Proteobacteria	Gammaproteobacteria	OM182_clade	OM182_clade_fa	OM182_clade_ge	SNET3	-0.650504	0.233579	0.768239	27.3931	25.6096	1.78351	23.826	0.100186	0.692447	0.279035	0.262156	-0.478121	0.044754	-0.27099	0.276732	-0.300351	0.225894																			0.100186	0.692447	0.279035	0.262156	-0.478121	0.044754	-0.27099	0.276732
BACT214	Bacteroidetes	Bacteroidia	Flavobacteriales	Flavobacteriaceae	Flavobacteriaceae_unclassified	SNET3	-0.436293	0.0656565	0.561977	14.4711	13.2955	1.17557	12.1199	0.385084	0.114553	-0.0238456	0.925174	-0.266531	0.285022	0.101272	0.689272	-0.125345	0.620192																			0.385084	0.114553	-0.0238456	0.925174	-0.266531	0.285022	0.101272	0.689272
BACT215	Proteobacteria	Gammaproteobacteria	Gammaproteobacteria_unclassified	Gammaproteobacteria_unclassified	Gammaproteobacteria_unclassified	SNET3	-0.601712	0.199684	0.670212	21.7135	19.5432	2.17035	17.3728	0.0776906	0.75929	0.28321	0.254784	-0.588122	0.0102539	-0.275159	0.269118	-0.398217	0.101688																			0.0776906	0.75929	0.28321	0.254784	-0.588122	0.0102539	-0.275159	0.269118
BACT216	Proteobacteria	Alphaproteobacteria	Alphaproteobacteria_unclassified	Alphaproteobacteria_unclassified	Alphaproteobacteria_unclassified	SNET3	-0.237745	0.00807931	0.262572	7.94606	5.35467	2.59139	2.76327	-0.0411274	0.871282	-0.0356949	0.888176	-0.281973	0.256954	-0.30777	0.214071	-0.246183	0.324746																			-0.0411274	0.871282	-0.0356949	0.888176	-0.281973	0.256954	-0.30777	0.214071
BACT217	Bacteria_unclassified	Bacteria_unclassified	Bacteria_unclassified	Bacteria_unclassified	Bacteria_unclassified	SNET1	0.850214	-0.826119	-0.741595	39.5743	39.4933	0.0810038	39.4123	-0.464318	0.0522361	-0.713537	0.000883895	0.524637	0.0253963	0.000458642	0.998559	0.603411	0.00801854																			-0.464318	0.0522361	-0.713537	0.000883895	0.524637	0.0253963	0.000458642	0.998559
BACT218	Bacteroidetes	Bacteroidia	Flavobacteriales	NS9_marine_group	NS9_marine_group_ge	SNET3	-0.589658	0.342124	0.659865	21.3047	18.3992	2.90553	15.4937	0.28032	0.259873	0.113166	0.654806	-0.482514	0.0425532	-0.0907731	0.720186	-0.244865	0.327426																			0.28032	0.259873	0.113166	0.654806	-0.482514	0.0425532	-0.0907731	0.720186
BACT219	Proteobacteria	Alphaproteobacteria	Alphaproteobacteria_unclassified	Alphaproteobacteria_unclassified	Alphaproteobacteria_unclassified	SNET1	0.856362	-0.477595	-0.906765	34.4506	34.1925	0.258161	33.9343	-0.354528	0.148869	-0.361492	0.140492	0.545895	0.0191003	0.210105	0.402701	0.412639	0.0887932																			-0.354528	0.148869	-0.361492	0.140492	0.545895	0.0191003	0.210105	0.402701
BACT22	Bacteroidetes	Bacteroidia	Flavobacteriales	Flavobacteriales_unclassified	Flavobacteriales_unclassified	SNET3	-0.68921	0.69184	0.640152	27.0475	16.7989	10.2486	6.55029	0.307818	0.213997	0.244767	0.327626	-0.353158	0.150557	-0.292148	0.239443	-0.275673	0.268188																			0.307818	0.213997	0.244767	0.327626	-0.353158	0.150557	-0.292148	0.239443
BACT220	Bacteria_unclassified	Bacteria_unclassified	Bacteria_unclassified	Bacteria_unclassified	Bacteria_unclassified	SNET3	-0.75996	0.316629	0.857707	36.5224	33.8017	2.72074	31.0809	0.430295	0.074677	0.236331	0.345091	-0.712203	0.000913075	0.0190865	0.940079	-0.385306	0.114327																			0.430295	0.074677	0.236331	0.345091	-0.712203	0.000913075	0.0190865	0.940079
BACT221	Bacteroidetes	Bacteroidia	Flavobacteriales	NS9_marine_group	NS9_marine_group_ge	SNET2	-0.432708	0.548087	0.371208	15.2939	7.02978	8.26411	-1.23433	0.359292	0.143102	0.446517	0.0632321	-0.377087	0.122931	0.222489	0.37488	-0.168912	0.502842																			0.359292	0.143102	0.446517	0.0632321	-0.377087	0.122931	0.222489	0.37488
BACT222	Bacteroidetes	Bacteroidia	Flavobacteriales	NS9_marine_group	NS9_marine_group_ge	SNET3	-0.565937	0.524808	0.521106	19.8526	13.2298	6.62285	6.60693	0.0285576	0.91044	0.421973	0.0811079	-0.509248	0.0308851	-0.288016	0.24646	-0.314638	0.203495																			0.0285576	0.91044	0.421973	0.0811079	-0.509248	0.0308851	-0.288016	0.24646
BACT224	Proteobacteria	Alphaproteobacteria	Alphaproteobacteria_unclassified	Alphaproteobacteria_unclassified	Alphaproteobacteria_unclassified	SNET3	-0.771053	0.482526	0.775881	30.1822	25.3455	4.83666	20.5089	0.187226	0.456923	0.416815	0.0852918	-0.52438	0.0254814	-0.156141	0.536111	-0.400386	0.099668																			0.187226	0.456923	0.416815	0.0852918	-0.52438	0.0254814	-0.156141	0.536111
BACT225	Proteobacteria	Gammaproteobacteria	Cellvibrionales	Porticoccaceae	SAR92_clade	SNET3	-0.810908	0.562797	0.840556	39.5089	32.4514	7.05752	25.3938	0.401457	0.0986812	0.498343	0.0353	-0.456275	0.0570096	-0.224163	0.371202	-0.416491	0.08556																			0.401457	0.0986812	0.498343	0.0353	-0.456275	0.0570096	-0.224163	0.371202
BACT2257	Proteobacteria	Alphaproteobacteria	SAR11_clade	Clade_I	SAR11	SNET1	0.374212	-0.0890814	-0.48635	14.0701	13.345	0.725178	12.6198	-0.0542714	0.83064	0.135192	0.592748	0.119659	0.636265	0.212137	0.398061	-0.0958379	0.705217																			-0.0542714	0.83064	0.135192	0.592748	0.119659	0.636265	0.212137	0.398061
BACT228	Bacteria_unclassified	Bacteria_unclassified	Bacteria_unclassified	Bacteria_unclassified	Bacteria_unclassified	SNET1	0.866177	-0.852732	-0.754968	41.673	41.5994	0.0735655	41.5258	-0.364674	0.136775	-0.705974	0.00106015	0.499427	0.0348406	0.239854	0.337733	0.604244	0.00790908																			-0.364674	0.136775	-0.705974	0.00106015	0.499427	0.0348406	0.239854	0.337733
BACT229	Bacteroidetes	Bacteroidia	Flavobacteriales	NS9_marine_group	NS9_marine_group_ge	SNET3	-0.879851	0.597474	0.919314	49.1826	41.7925	7.39012	34.4024	0.290918	0.241519	0.369796	0.130937	-0.582033	0.0112723	-0.336965	0.171507	-0.332727	0.177301																			0.290918	0.241519	0.369796	0.130937	-0.582033	0.0112723	-0.336965	0.171507
BACT23	Proteobacteria	Alphaproteobacteria	SAR11_clade	Clade_II	SAR11	SNET3	-0.649941	0.42287	0.671166	21.5819	17.8492	3.73276	14.1164	0.619224	0.00613799	0.195899	0.435946	-0.290771	0.241768	-0.144639	0.566902	-0.401328	0.0987988																			0.619224	0.00613799	0.195899	0.435946	-0.290771	0.241768	-0.144639	0.566902
BACT230	Proteobacteria	Proteobacteria_unclassified	Proteobacteria_unclassified	Proteobacteria_unclassified	Proteobacteria_unclassified	SNET3	-0.657594	0.573658	0.606711	24.9798	17.7552	7.22465	10.5305	0.105169	0.677912	0.560242	0.0155981	-0.732578	0.000545007	-0.267688	0.282856	-0.43053	0.0745009																			0.105169	0.677912	0.560242	0.0155981	-0.732578	0.000545007	-0.267688	0.282856
BACT231	Proteobacteria	Alphaproteobacteria	Emcibacterales	Emcibacteraceae	Emcibacter	SNET1	0.191662	0.210537	-0.347014	9.23528	7.17908	2.0562	5.12288	0.197493	0.432146	0.0230239	0.927746	0.391811	0.107827	-0.0312189	0.90213	-0.0680948	0.788336																			0.197493	0.432146	0.0230239	0.927746	0.391811	0.107827	-0.0312189	0.90213
BACT233	Proteobacteria	Alphaproteobacteria	Alphaproteobacteria_unclassified	Alphaproteobacteria_unclassified	Alphaproteobacteria_unclassified	SNET1	0.951255	-0.828057	-0.881642	49.8011	49.7585	0.0425849	49.7159	-0.357122	0.14571	-0.731826	0.000555923	0.623491	0.0056973	0.196126	0.435404	0.585213	0.0107308																			-0.357122	0.14571	-0.731826	0.000555923	0.623491	0.0056973	0.196126	0.435404
BACT234	Bacteroidetes	Bacteroidia	Bacteroidia_unclassified	Bacteroidia_unclassified	Bacteroidia_unclassified	SNET2	-0.378929	0.578055	0.230493	10.2614	5.97487	4.28653	1.68834	0.0747968	0.768019	0.321224	0.19368	-0.00658714	0.979305	-0.142396	0.572994	-0.27719	0.265456																			0.0747968	0.768019	0.321224	0.19368	-0.00658714	0.979305	-0.142396	0.572994
BACT235	Planctomycetes	OM190	OM190_or	OM190_fa	OM190_ge	SNET2	-0.78325	0.829763	0.6816	36.0567	14.3496	21.7071	-7.35745	0.395887	0.103891	0.585195	0.0107338	-0.557368	0.0162555	-0.109485	0.665405	-0.336235	0.172496																			0.395887	0.103891	0.585195	0.0107338	-0.557368	0.0162555	-0.109485	0.665405
BACT236	Bacteria_unclassified	Bacteria_unclassified	Bacteria_unclassified	Bacteria_unclassified	Bacteria_unclassified	SNET2	-0.180299	0.336181	0.0963861	9.02595	4.48328	4.54268	-0.0594026	-0.065792	0.795348	0.450207	0.0608222	-0.428081	0.0763502	0.0801869	0.751782	-0.194887	0.438367																			-0.065792	0.795348	0.450207	0.0608222	-0.428081	0.0763502	0.0801869	0.751782
BACT237	Nitrospinae	Nitrospinia	Nitrospinales	Nitrospinaceae	Nitrospina	SNET2	-0.506858	0.701859	0.40031	19.9084	10.3035	9.60494	0.698571	0.207256	0.409256	0.349638	0.154953	-0.414449	0.0872629	-0.085188	0.736805	-0.169395	0.501603																			0.207256	0.409256	0.349638	0.154953	-0.414449	0.0872629	-0.085188	0.736805
BACT2383	Proteobacteria	Alphaproteobacteria	SAR11_clade	Clade_I	SAR11	SNET3	-0.693643	0.376428	0.754036	26.4509	23.3512	3.09974	20.2515	0.239805	0.337836	0.304826	0.218713	-0.478621	0.0444995	-0.209923	0.403119	-0.294027	0.236295																			0.239805	0.337836	0.304826	0.218713	-0.478621	0.0444995	-0.209923	0.403119
BACT24	Bacteroidetes	Bacteroidia	Flavobacteriales	Flavobacteriaceae	NS4_marine_group	SNET3	-0.951246	0.657003	0.955832	57.4537	47.8605	9.59321	38.2673	0.389434	0.110171	0.608496	0.0073691	-0.686368	0.00165752	-0.153104	0.544167	-0.427251	0.0769839																			0.389434	0.110171	0.608496	0.0073691	-0.686368	0.00165752	-0.153104	0.544167
BACT241	Verrucomicrobia	Verrucomicrobiae	Verrucomicrobiales	DEV007	DEV007_ge	SNET3	-0.403961	0.0666672	0.51425	11.2201	10.2469	0.973269	9.2736	-0.228679	0.361385	0.0563625	0.824209	-0.367525	0.133504	-0.301474	0.224076	0.103666	0.682285																			-0.228679	0.361385	0.0563625	0.824209	-0.367525	0.133504	-0.301474	0.224076
BACT242	Verrucomicrobia	Verrucomicrobiae	Opitutales	Puniceicoccaceae	Puniceicoccaceae_unclassified	SNET2	-0.571471	0.82145	0.429395	25.1232	14.3885	10.7347	3.65383	0.240752	0.335873	0.681623	0.00183774	-0.327255	0.184972	-0.068369	0.787502	-0.220087	0.380189																			0.240752	0.335873	0.681623	0.00183774	-0.327255	0.184972	-0.068369	0.787502
BACT243	Bacteroidetes	Bacteroidia	Chitinophagales	Saprospiraceae	Saprospiraceae_unclassified	SNET3	-0.284241	0.0708543	0.302821	8.87406	6.44088	2.43317	4.00771	-0.175207	0.486816	0.0135351	0.95749	-0.329066	0.182408	-0.316114	0.201266	-0.201226	0.423317																			-0.175207	0.486816	0.0135351	0.95749	-0.329066	0.182408	-0.316114	0.201266
BACT244	Proteobacteria	Gammaproteobacteria	Cellvibrionales	Porticoccaceae	SAR92_clade	SNET3	-0.713444	0.251365	0.817142	32.5519	30.6182	1.93364	28.6846	0.00421957	0.986742	0.361088	0.140969	-0.631604	0.00493026	-0.294998	0.234678	-0.374834	0.125367																			0.00421957	0.986742	0.361088	0.140969	-0.631604	0.00493026	-0.294998	0.234678
BACT2440	Proteobacteria	Gammaproteobacteria	Gammaproteobacteria_unclassified	Gammaproteobacteria_unclassified	Gammaproteobacteria_unclassified	SNET1	-0.0766163	0.29142	-0.0627524	10.6287	6.74522	3.88343	2.86179	0.0263132	0.917455	0.419167	0.0833654	-0.201635	0.422356	-0.246903	0.32329	-0.340563	0.166692																			0.0263132	0.917455	0.419167	0.0833654	-0.201635	0.422356	-0.246903	0.32329
BACT2453	Epsilonbacteraeota	Campylobacteria	Campylobacterales	Arcobacteraceae	Arcobacter	SNET1	0.73341	-0.747654	-0.658069	25.0967	25.0183	0.0783355	24.94	-0.40918	0.0917716	-0.424113	0.0794168	0.212474	0.397296	0.422745	0.0804949	0.320104	0.195326																			-0.40918	0.0917716	-0.424113	0.0794168	0.212474	0.397296	0.422745	0.0804949
BACT2458	Proteobacteria	Gammaproteobacteria	Gammaproteobacteria_unclassified	Gammaproteobacteria_unclassified	Gammaproteobacteria_unclassified	SNET1	0.906704	-0.893203	-0.804845	44.7746	44.7255	0.0491278	44.6763	-0.487214	0.0402905	-0.732486	0.000546328	0.509905	0.0306337	0.171256	0.496846	0.552158	0.0175025																			-0.487214	0.0402905	-0.732486	0.000546328	0.509905	0.0306337	0.171256	0.496846
BACT246	Marinimicrobia_	Marinimicrobia__cl	Marinimicrobia__or	Marinimicrobia__fa	Marinimicrobia__ge	SNET3	-0.698481	0.302593	0.813455	31.9238	29.3491	2.57468	26.7744	0.249485	0.318089	0.127064	0.615366	-0.452545	0.0593317	-0.358989	0.143465	-0.118256	0.640254																			0.249485	0.318089	0.127064	0.615366	-0.452545	0.0593317	-0.358989	0.143465
BACT247	Proteobacteria	Gammaproteobacteria	OM182_clade	OM182_clade_fa	OM182_clade_ge	SNET3	-0.251087	0.135774	0.263444	5.5261	3.65494	1.87116	1.78379	0.346185	0.15935	-0.00718241	0.977435	-0.0705839	0.780774	-0.160171	0.525506	-0.081619	0.747485																			0.346185	0.15935	-0.00718241	0.977435	-0.0705839	0.780774	-0.160171	0.525506
BACT25	Proteobacteria	Alphaproteobacteria	SAR11_clade	Clade_I	SAR11	SNET2	-0.614919	0.875754	0.418241	26.7901	16.749	10.0411	6.70789	0.406815	0.0938491	0.690986	0.00149641	-0.179674	0.475595	0.005737	0.981975	-0.533472	0.0226084																			0.406815	0.0938491	0.690986	0.00149641	-0.179674	0.475595	0.005737	0.981975
BACT250	Nitrospinae	Nitrospinia	Nitrospinales	Nitrospinaceae	Nitrospina	SNET1	0.837588	-0.496238	-0.861718	31.6255	31.406	0.219453	31.1866	-0.427126	0.0770797	-0.394453	0.105264	0.51722	0.0279378	0.0637739	0.801504	0.406547	0.0940864																			-0.427126	0.0770797	-0.394453	0.105264	0.51722	0.0279378	0.0637739	0.801504
BACT251	Bacteroidetes	Bacteroidia	Bacteroidales	Bacteroidales_unclassified	Bacteroidales_unclassified	SNET1	0.878931	-0.827526	-0.783709	42.9991	42.9351	0.0639973	42.8711	-0.317686	0.198912	-0.737712	0.000475128	0.471179	0.0484078	0.272903	0.273221	0.599261	0.00858215																			-0.317686	0.198912	-0.737712	0.000475128	0.471179	0.0484078	0.272903	0.273221
BACT253	Chloroflexi	Dehalococcoidia	Dehalococcoidia_unclassified	Dehalococcoidia_unclassified	Dehalococcoidia_unclassified	SNET2	-0.356895	0.756321	0.175499	15.0302	10.7469	4.28328	6.46366	0.307501	0.214493	0.3734	0.126936	0.0808531	0.749782	0.287815	0.246804	-0.292252	0.239267																			0.307501	0.214493	0.3734	0.126936	0.0808531	0.749782	0.287815	0.246804
BACT254	Proteobacteria	Proteobacteria_unclassified	Proteobacteria_unclassified	Proteobacteria_unclassified	Proteobacteria_unclassified	SNET2	-0.567101	0.742449	0.430487	21.0272	11.3182	9.709	1.60923	0.24581	0.325503	0.552418	0.0174385	-0.568129	0.0139025	0.0815875	0.747579	-0.288976	0.244819																			0.24581	0.325503	0.552418	0.0174385	-0.568129	0.0139025	0.0815875	0.747579
BACT256	Proteobacteria	Gammaproteobacteria	Gammaproteobacteria_unclassified	Gammaproteobacteria_unclassified	Gammaproteobacteria_unclassified	SNET3	-0.678651	0.53323	0.675159	23.2067	17.747	5.45973	12.2873	0.169441	0.501485	0.355102	0.148166	-0.223368	0.372945	-0.175045	0.487224	-0.250093	0.316872																			0.169441	0.501485	0.355102	0.148166	-0.223368	0.372945	-0.175045	0.487224
BACT257	Proteobacteria	Deltaproteobacteria	PB19	PB19_fa	PB19_ge	SNET2	-0.304345	0.662809	0.145917	13.3679	8.93615	4.43179	4.50436	0.0869577	0.731527	0.502147	0.0337081	0.0333334	0.895535	0.0642418	0.800076	-0.250517	0.316027																			0.0869577	0.731527	0.502147	0.0337081	0.0333334	0.895535	0.0642418	0.800076
BACT259	Proteobacteria	Alphaproteobacteria	Caulobacterales	Caulobacteraceae	Brevundimonas	SNET1	0.308035	-0.492574	-0.245089	5.75032	4.9545	0.795818	4.15868	-0.365518	0.135802	-0.0271552	0.914823	0.00587404	0.981545	-0.103237	0.683535	0.0463922	0.854961																			-0.365518	0.135802	-0.0271552	0.914823	0.00587404	0.981545	-0.103237	0.683535
BACT26	Bacteria_unclassified	Bacteria_unclassified	Bacteria_unclassified	Bacteria_unclassified	Bacteria_unclassified	SNET2	-0.755168	0.872913	0.617097	34.6539	17.9723	16.6816	1.29065	0.600483	0.0084129	0.492427	0.0378899	-0.157315	0.533011	-0.0295446	0.907357	-0.502946	0.033381																			0.600483	0.0084129	0.492427	0.0378899	-0.157315	0.533011	-0.0295446	0.907357
BACT260	Proteobacteria	Deltaproteobacteria	Desulfobacterales	Desulfobacterales_unclassified	Desulfobacterales_unclassified	SNET1	0.889712	-0.84607	-0.789208	44.3224	44.2629	0.0595207	44.2033	-0.32646	0.186105	-0.776766	0.000149689	0.518703	0.0274145	0.316525	0.20065	0.582409	0.0112072																			-0.32646	0.186105	-0.776766	0.000149689	0.518703	0.0274145	0.316525	0.20065
BACT261	Bacteria_unclassified	Bacteria_unclassified	Bacteria_unclassified	Bacteria_unclassified	Bacteria_unclassified	SNET2	-0.757838	0.757542	0.689375	33.4616	12.4717	20.9899	-8.5182	0.405408	0.0951005	0.48765	0.0400855	-0.234648	0.348638	-0.273818	0.271553	-0.337705	0.170509																			0.405408	0.0951005	0.48765	0.0400855	-0.234648	0.348638	-0.273818	0.271553
BACT262	Proteobacteria	Alphaproteobacteria	SAR11_clade	Clade_II	SAR11	SNET3	-0.687727	0.574426	0.66919	25.0583	18.5528	6.50553	12.0473	0.541436	0.0203062	0.461772	0.0537134	-0.347677	0.157441	0.256112	0.304975	-0.378177	0.121765																			0.541436	0.0203062	0.461772	0.0537134	-0.347677	0.157441	0.256112	0.304975
BACT264	Proteobacteria	Alphaproteobacteria	Rhodobacterales	Rhodobacteraceae	uncultured	SNET3	-0.525205	0.54717	0.4997	19.8991	12.193	7.70608	4.4869	0.292163	0.239417	0.462598	0.0532308	-0.347851	0.157219	0.135693	0.591365	-0.169272	0.501917																			0.292163	0.239417	0.462598	0.0532308	-0.347851	0.157219	0.135693	0.591365
BACT265	Proteobacteria	Gammaproteobacteria	Betaproteobacteriales	Betaproteobacteriales_unclassified	Betaproteobacteriales_unclassified	SNET3	-0.878734	0.553626	0.890027	45.3934	39.081	6.31241	32.7686	0.234177	0.349634	0.640053	0.00422306	-0.693985	0.00139891	-0.259613	0.298179	-0.525506	0.025111																			0.234177	0.349634	0.640053	0.00422306	-0.693985	0.00139891	-0.259613	0.298179
BACT268	Proteobacteria	Proteobacteria_unclassified	Proteobacteria_unclassified	Proteobacteria_unclassified	Proteobacteria_unclassified	SNET1	0.842629	-0.773963	-0.756536	39.0607	38.976	0.084675	38.8914	-0.362943	0.138789	-0.731849	0.000555584	0.492118	0.0380288	0.29146	0.240603	0.61364	0.0067561																			-0.362943	0.138789	-0.731849	0.000555584	0.492118	0.0380288	0.29146	0.240603
BACT27	Proteobacteria	Alphaproteobacteria	Rhizobiales	Rhizobiales_unclassified	Rhizobiales_unclassified	SNET3	-0.934008	0.728052	0.917109	55.3946	43.3757	12.019	31.3567	0.407305	0.0934153	0.674953	0.00211817	-0.597277	0.00886257	-0.0996409	0.694044	-0.528924	0.0240118																			0.407305	0.0934153	0.674953	0.00211817	-0.597277	0.00886257	-0.0996409	0.694044
BACT270	Proteobacteria	Gammaproteobacteria	SAR86_clade	SAR86_clade_fa	SAR86_clade_ge	SNET3	-0.850542	0.61232	0.861112	41.1693	33.6404	7.52895	26.1114	0.270352	0.277909	0.444928	0.0642918	-0.573198	0.0128923	-0.255161	0.306837	-0.361075	0.140984																			0.270352	0.277909	0.444928	0.0642918	-0.573198	0.0128923	-0.255161	0.306837
BACT2714	Proteobacteria	Gammaproteobacteria	Thiomicrospirales	Thioglobaceae	SUP05_cluster	SNET1	0.815432	-0.810828	-0.740071	32.9724	32.9151	0.0573281	32.8577	-0.474303	0.0467366	-0.433072	0.072617	0.304953	0.218512	0.348288	0.156663	0.358448	0.144112																			-0.474303	0.0467366	-0.433072	0.072617	0.304953	0.218512	0.348288	0.156663
BACT2723	Proteobacteria	Gammaproteobacteria	Oceanospirillales	Nitrincolaceae	Marinobacterium	SNET2	-0.486809	0.634218	0.363566	14.8307	7.30124	7.52946	-0.228213	0.456572	0.0568278	0.430392	0.074604	-0.295249	0.234261	-0.234489	0.348974	-0.403605	0.0967222																			0.456572	0.0568278	0.430392	0.074604	-0.295249	0.234261	-0.234489	0.348974
BACT273	Proteobacteria	Alphaproteobacteria	Alphaproteobacteria_unclassified	Alphaproteobacteria_unclassified	Alphaproteobacteria_unclassified	SNET1	0.239619	0.00210383	-0.27856	5.41506	3.93118	1.48388	2.44729	-0.045437	0.857918	-0.166352	0.509431	0.426588	0.0774936	-0.176257	0.484166	0.368717	0.132152																			-0.045437	0.857918	-0.166352	0.509431	0.426588	0.0774936	-0.176257	0.484166
BACT274	Proteobacteria	Gammaproteobacteria	OM182_clade	OM182_clade_fa	OM182_clade_ge	SNET3	-0.82306	0.575284	0.856138	41.1292	34.5739	6.55531	28.0186	0.305228	0.218075	0.454955	0.0578238	-0.593093	0.00947828	-0.174163	0.489456	-0.335584	0.173381																			0.305228	0.218075	0.454955	0.0578238	-0.593093	0.00947828	-0.174163	0.489456
BACT2746	Proteobacteria	Gammaproteobacteria	Ectothiorhodospirales	Ectothiorhodospiraceae	uncultured	SNET1	0.938823	-0.830698	-0.881629	47.9518	47.9161	0.0357388	47.8803	-0.421736	0.0812971	-0.60642	0.007629	0.5256	0.0250802	0.297655	0.23029	0.453063	0.0590052																			-0.421736	0.0812971	-0.60642	0.007629	0.5256	0.0250802	0.297655	0.23029
BACT276	Proteobacteria	Alphaproteobacteria	Alphaproteobacteria_unclassified	Alphaproteobacteria_unclassified	Alphaproteobacteria_unclassified	SNET1	0.791051	-0.49604	-0.784942	27.1507	26.9339	0.216834	26.717	-0.266263	0.285525	-0.645077	0.00384337	0.745819	0.000380163	-0.0737427	0.771205	0.580354	0.0115669																			-0.266263	0.285525	-0.645077	0.00384337	0.745819	0.000380163	-0.0737427	0.771205
BACT28	Proteobacteria	Alphaproteobacteria	Alphaproteobacteria_unclassified	Alphaproteobacteria_unclassified	Alphaproteobacteria_unclassified	SNET1	0.85989	-0.487728	-0.903989	35.0631	34.8701	0.192997	34.6771	-0.26157	0.294421	-0.469782	0.0491695	0.665226	0.00258973	-0.0139419	0.956213	0.455703	0.0573611																			-0.26157	0.294421	-0.469782	0.0491695	0.665226	0.00258973	-0.0139419	0.956213
BACT280	Bacteroidetes	Bacteroidia	Bacteroidales	Bacteroidetes_BD2-2	Bacteroidetes_BD2-2_ge	SNET1	0.894197	-0.843319	-0.801676	45.4102	45.35	0.0601859	45.2899	-0.41515	0.0866753	-0.719085	0.000770764	0.561778	0.0152558	0.232034	0.354188	0.595728	0.0090866																			-0.41515	0.0866753	-0.719085	0.000770764	0.561778	0.0152558	0.232034	0.354188
BACT2802	Proteobacteria	Gammaproteobacteria	Thiomicrospirales	Thioglobaceae	SUP05_cluster	SNET1	0.887508	-0.661828	-0.889033	37.9454	37.8761	0.0692845	37.8068	-0.358243	0.144359	-0.546474	0.0189479	0.620069	0.00604864	0.108839	0.667271	0.442287	0.0660815																			-0.358243	0.144359	-0.546474	0.0189479	0.620069	0.00604864	0.108839	0.667271
BACT281	Bacteroidetes	Bacteroidetes_unclassified	Bacteroidetes_unclassified	Bacteroidetes_unclassified	Bacteroidetes_unclassified	SNET2	-0.398773	0.526938	0.30939	11.6751	5.38791	6.28716	-0.899247	0.276938	0.265908	0.495586	0.0364896	0.0363012	0.886288	0.0795468	0.753705	-0.218341	0.384075																			0.276938	0.265908	0.495586	0.0364896	0.0363012	0.886288	0.0795468	0.753705
BACT283	Bacteria_unclassified	Bacteria_unclassified	Bacteria_unclassified	Bacteria_unclassified	Bacteria_unclassified	SNET3	-0.0572983	0.092047	-0.00560718	5.4738	1.96311	3.51069	-1.54759	-0.234752	0.348418	0.258554	0.300226	-0.304354	0.219463	-0.340305	0.167033	-0.1831	0.467079																			-0.234752	0.348418	0.258554	0.300226	-0.304354	0.219463	-0.340305	0.167033
BACT284	Bacteroidetes	Bacteroidia	Bacteroidia_unclassified	Bacteroidia_unclassified	Bacteroidia_unclassified	SNET1	0.896699	-0.851544	-0.806271	44.3988	44.3503	0.0485005	44.3018	-0.449522	0.0612647	-0.609993	0.00718627	0.504933	0.0325779	0.261676	0.294217	0.548959	0.0183048																			-0.449522	0.0612647	-0.609993	0.00718627	0.504933	0.0325779	0.261676	0.294217
BACT285	Bacteria_unclassified	Bacteria_unclassified	Bacteria_unclassified	Bacteria_unclassified	Bacteria_unclassified	SNET3	-0.721101	0.542129	0.714611	26.575	20.5388	6.03617	14.5026	0.252002	0.31307	0.341773	0.165092	-0.382291	0.117432	-0.13665	0.588725	-0.229516	0.359581																			0.252002	0.31307	0.341773	0.165092	-0.382291	0.117432	-0.13665	0.588725
BACT2857	Proteobacteria	Gammaproteobacteria	Thiomicrospirales	Thioglobaceae	SUP05_cluster	SNET3	-0.835866	0.656303	0.820099	38.9438	30.2154	8.72845	21.4869	0.524114	0.0255695	0.430485	0.0745349	-0.639223	0.00428864	-0.202628	0.420026	-0.40013	0.0999049																			0.524114	0.0255695	0.430485	0.0745349	-0.639223	0.00428864	-0.202628	0.420026
BACT286	Proteobacteria	Deltaproteobacteria	PB19	PB19_fa	PB19_ge	SNET1	0.118309	0.0889501	-0.221437	7.87589	6.3428	1.53309	4.80971	-0.106548	0.673905	0.165528	0.511561	0.231955	0.354356	-0.188928	0.452768	-0.268507	0.281329																			-0.106548	0.673905	0.165528	0.511561	0.231955	0.354356	-0.188928	0.452768
BACT287	Bacteria_unclassified	Bacteria_unclassified	Bacteria_unclassified	Bacteria_unclassified	Bacteria_unclassified	SNET2	-0.647654	0.610087	0.600657	22.4581	8.11338	14.3447	-6.23134	0.535276	0.0220699	0.109053	0.666654	-0.0801298	0.751954	0.0924371	0.715257	-0.37067	0.129959																			0.535276	0.0220699	0.109053	0.666654	-0.0801298	0.751954	0.0924371	0.715257
BACT289	Bacteroidetes	Bacteroidia	Bacteroidia_unclassified	Bacteroidia_unclassified	Bacteroidia_unclassified	SNET3	-0.252661	0.184242	0.301841	9.42633	6.87773	2.5486	4.32913	0.30874	0.212556	-0.0197269	0.938073	0.204048	0.416705	0.0213569	0.932966	-0.0346465	0.891442																			0.30874	0.212556	-0.0197269	0.938073	0.204048	0.416705	0.0213569	0.932966
BACT29	Marinimicrobia_	Marinimicrobia__cl	Marinimicrobia__or	Marinimicrobia__fa	Marinimicrobia__ge	SNET1	0.925502	-0.595563	-0.96178	43.5627	43.4295	0.133126	43.2964	-0.30369	0.220522	-0.496758	0.0359803	0.655771	0.00312776	0.158953	0.528699	0.45279	0.0591767																			-0.30369	0.220522	-0.496758	0.0359803	0.655771	0.00312776	0.158953	0.528699
BACT290	Bacteria_unclassified	Bacteria_unclassified	Bacteria_unclassified	Bacteria_unclassified	Bacteria_unclassified	SNET1	0.934382	-0.836395	-0.855619	48.6663	48.6177	0.0486628	48.569	-0.481283	0.0431614	-0.719276	0.000767082	0.595719	0.00908793	0.109622	0.66501	0.559331	0.0158042																			-0.481283	0.0431614	-0.719276	0.000767082	0.595719	0.00908793	0.109622	0.66501
BACT291	Verrucomicrobia	Verrucomicrobiae	Opitutales	Puniceicoccaceae	MB11C04_marine_group	SNET3	-0.681358	0.322892	0.756778	27.0347	24.4674	2.56729	21.9001	0.154553	0.540316	0.162971	0.518195	-0.442476	0.0659522	-0.267529	0.283154	-0.277934	0.264122																			0.154553	0.540316	0.162971	0.518195	-0.442476	0.0659522	-0.267529	0.283154
BACT292	Bacteroidetes	Bacteroidia	Flavobacteriales	Flavobacteriaceae	NS4_marine_group	SNET2	-0.767106	0.874788	0.649231	33.9641	15.3854	18.5788	-3.19339	0.545481	0.0192099	0.504276	0.0328418	-0.352136	0.151825	-0.00940551	0.970453	-0.463333	0.0528042																			0.545481	0.0192099	0.504276	0.0328418	-0.352136	0.151825	-0.00940551	0.970453
BACT298	Proteobacteria	Alphaproteobacteria	SAR11_clade	Clade_II	SAR11	SNET3	-0.820849	0.640503	0.828946	40.9521	32.6512	8.30098	24.3502	0.325331	0.18772	0.568366	0.0138538	-0.411445	0.0898134	-0.203891	0.417071	-0.402815	0.0974392																			0.325331	0.18772	0.568366	0.0138538	-0.411445	0.0898134	-0.203891	0.417071
BACT299	Proteobacteria	Alphaproteobacteria	Alphaproteobacteria_unclassified	Alphaproteobacteria_unclassified	Alphaproteobacteria_unclassified	SNET2	-0.837851	0.82734	0.755684	40.7493	15.0277	25.7217	-10.694	0.364217	0.137305	0.63897	0.00430879	-0.301675	0.223753	-0.191359	0.446863	-0.445155	0.0641397																			0.364217	0.137305	0.63897	0.00430879	-0.301675	0.223753	-0.191359	0.446863
BACT3	Proteobacteria	Gammaproteobacteria	Thiomicrospirales	Thioglobaceae	SUP05_cluster	SNET1	0.898895	-0.661666	-0.913625	41.7131	41.6231	0.0900416	41.533	-0.376867	0.123168	-0.417093	0.0850624	0.40805	0.0927595	0.215521	0.390399	0.370066	0.130634																			-0.376867	0.123168	-0.417093	0.0850624	0.40805	0.0927595	0.215521	0.390399
BACT30	Marinimicrobia_	Marinimicrobia__cl	Marinimicrobia__or	Marinimicrobia__fa	Marinimicrobia__ge	SNET1	0.929212	-0.654033	-0.932797	44.5796	44.4863	0.0933234	44.393	-0.288065	0.246376	-0.513858	0.0291529	0.525536	0.0251011	0.230492	0.357486	0.465401	0.051617																			-0.288065	0.246376	-0.513858	0.0291529	0.525536	0.0251011	0.230492	0.357486
BACT301	Proteobacteria	Proteobacteria_unclassified	Proteobacteria_unclassified	Proteobacteria_unclassified	Proteobacteria_unclassified	SNET2	-0.114235	0.122353	0.0658747	5.09495	1.98291	3.11203	-1.12912	0.189705	0.450876	0.0915837	0.717783	0.177035	0.482209	-0.0384478	0.879609	-0.288029	0.246439																			0.189705	0.450876	0.0915837	0.717783	0.177035	0.482209	-0.0384478	0.879609
BACT302	Bacteria_unclassified	Bacteria_unclassified	Bacteria_unclassified	Bacteria_unclassified	Bacteria_unclassified	SNET1	0.834749	-0.641873	-0.821506	32.5226	32.4472	0.0753949	32.3718	-0.350193	0.154254	-0.565808	0.0143854	0.592148	0.00962193	0.156958	0.533954	0.461016	0.0541578																			-0.350193	0.154254	-0.565808	0.0143854	0.592148	0.00962193	0.156958	0.533954
BACT304	Proteobacteria	Gammaproteobacteria	Gammaproteobacteria_unclassified	Gammaproteobacteria_unclassified	Gammaproteobacteria_unclassified	SNET3	-0.631003	0.345881	0.658533	20.3931	17.4068	2.98636	14.4204	-0.187925	0.455213	0.507965	0.0313813	-0.333156	0.176707	-0.38833	0.111272	-0.33	0.181096																			-0.187925	0.455213	0.507965	0.0313813	-0.333156	0.176707	-0.38833	0.111272
BACT31	Proteobacteria	Alphaproteobacteria	Alphaproteobacteria_unclassified	Alphaproteobacteria_unclassified	Alphaproteobacteria_unclassified	SNET3	-0.918102	0.535231	0.962861	55.434	49.0296	6.40435	42.6253	0.358758	0.143741	0.566142	0.0143152	-0.728342	0.000608944	-0.139425	0.581106	-0.440578	0.0672594																			0.358758	0.143741	0.566142	0.0143152	-0.728342	0.000608944	-0.139425	0.581106
BACT311	Proteobacteria	Alphaproteobacteria	Alphaproteobacteria_unclassified	Alphaproteobacteria_unclassified	Alphaproteobacteria_unclassified	SNET3	-0.670828	0.189241	0.770717	29.3699	27.5351	1.83478	25.7003	0.00651983	0.979516	0.340858	0.166301	-0.610934	0.00707317	-0.440379	0.0673969	-0.392636	0.107022																			0.00651983	0.979516	0.340858	0.166301	-0.610934	0.00707317	-0.440379	0.0673969
BACT315	Proteobacteria	Deltaproteobacteria	Deltaproteobacteria_unclassified	Deltaproteobacteria_unclassified	Deltaproteobacteria_unclassified	SNET1	0.751599	-0.717721	-0.664787	28.1705	28.0314	0.139103	27.8923	-0.2822	0.256556	-0.608565	0.00736059	0.270939	0.276827	0.487456	0.0401766	0.531281	0.0232763																			-0.2822	0.256556	-0.608565	0.00736059	0.270939	0.276827	0.487456	0.0401766
BACT317	Bacteroidetes	Bacteroidia	Flavobacteriales	Flavobacteriaceae	Flavobacteriaceae_unclassified	SNET3	-0.689025	0.239092	0.793437	29.183	27.2358	1.94722	25.2885	-0.00921903	0.971039	0.282078	0.256769	-0.39188	0.107759	-0.373064	0.127305	-0.417742	0.0845285																			-0.00921903	0.971039	0.282078	0.256769	-0.39188	0.107759	-0.373064	0.127305
BACT318	Bacteria_unclassified	Bacteria_unclassified	Bacteria_unclassified	Bacteria_unclassified	Bacteria_unclassified	SNET2	-0.448557	0.468375	0.390992	12.4293	4.21284	8.21647	-4.00363	0.0327962	0.89721	0.101012	0.690029	-0.261272	0.294992	-0.211293	0.399985	-0.295178	0.234379																			0.0327962	0.89721	0.101012	0.690029	-0.261272	0.294992	-0.211293	0.399985
BACT319	Proteobacteria	Deltaproteobacteria	SAR324_clade	SAR324_clade_fa	SAR324_clade_ge	SNET3	-0.702657	0.686666	0.666425	29.6501	19.7223	9.92778	9.79453	0.333999	0.175548	0.327116	0.18517	-0.539876	0.0207419	-0.0228253	0.928368	-0.297822	0.230016																			0.333999	0.175548	0.327116	0.18517	-0.539876	0.0207419	-0.0228253	0.928368
BACT32	Bacteria_unclassified	Bacteria_unclassified	Bacteria_unclassified	Bacteria_unclassified	Bacteria_unclassified	SNET1	0.937912	-0.877696	-0.862306	49.7866	49.7462	0.0404291	49.7057	-0.464132	0.0523432	-0.68209	0.0018193	0.539935	0.0207253	0.192566	0.443947	0.563298	0.0149228																			-0.464132	0.0523432	-0.68209	0.0018193	0.539935	0.0207253	0.192566	0.443947
BACT3201	Proteobacteria	Gammaproteobacteria	Thiomicrospirales	Thioglobaceae	SUP05_cluster	SNET1	0.895251	-0.796065	-0.853075	41.4834	41.426	0.057343	41.3687	-0.399154	0.100812	-0.535617	0.0219692	0.40357	0.096754	0.258117	0.301072	0.444752	0.0644097																			-0.399154	0.100812	-0.535617	0.0219692	0.40357	0.096754	0.258117	0.301072
BACT321	Proteobacteria	Gammaproteobacteria	Alteromonadales	Pseudoalteromonadaceae	Pseudoalteromonas	SNET2	-0.10266	0.332265	0.0043271	7.50537	4.40522	3.10015	1.30507	0.0554051	0.827152	0.504254	0.0328505	-0.273969	0.271277	0.343219	0.163195	-0.0705635	0.780836																			0.0554051	0.827152	0.504254	0.0328505	-0.273969	0.271277	0.343219	0.163195
BACT3229	Proteobacteria	Gammaproteobacteria	Gammaproteobacteria_unclassified	Gammaproteobacteria_unclassified	Gammaproteobacteria_unclassified	SNET1	0.646917	-0.448067	-0.685302	21.8416	21.6597	0.1819	21.4778	-0.189591	0.451152	-0.199172	0.428163	0.335487	0.173512	0.185641	0.46081	0.250074	0.31691																			-0.189591	0.451152	-0.199172	0.428163	0.335487	0.173512	0.185641	0.46081
BACT325	Bacteria_unclassified	Bacteria_unclassified	Bacteria_unclassified	Bacteria_unclassified	Bacteria_unclassified	SNET1	0.0558774	-0.198887	-0.0508972	6.14837	2.88594	3.26243	-0.376487	-0.29846	0.228972	-0.0220335	0.930847	-0.200045	0.426099	-0.296741	0.231794	-0.116113	0.646365																			-0.29846	0.228972	-0.0220335	0.930847	-0.200045	0.426099	-0.296741	0.231794
BACT327	Bacteria_unclassified	Bacteria_unclassified	Bacteria_unclassified	Bacteria_unclassified	Bacteria_unclassified	SNET3	-0.817855	0.779453	0.742685	36.1067	23.7484	12.3582	11.3902	0.405482	0.0950349	0.546159	0.0190307	-0.515879	0.0284176	-0.292434	0.238962	-0.52444	0.0254615																			0.405482	0.0950349	0.546159	0.0190307	-0.515879	0.0284176	-0.292434	0.238962
BACT328	Proteobacteria	Alphaproteobacteria	Alphaproteobacteria_unclassified	Alphaproteobacteria_unclassified	Alphaproteobacteria_unclassified	SNET1	0.915193	-0.762367	-0.871964	42.3105	42.2477	0.0628374	42.1848	-0.368047	0.132911	-0.531373	0.0232481	0.55566	0.0166562	0.184719	0.463079	0.456728	0.0567325																			-0.368047	0.132911	-0.531373	0.0232481	0.55566	0.0166562	0.184719	0.463079
BACT33	Proteobacteria	Alphaproteobacteria	SAR11_clade	Clade_I	SAR11	SNET3	-0.825195	0.613564	0.835245	43.5942	34.5226	9.07158	25.4511	0.571389	0.0132458	0.400144	0.0998915	-0.327138	0.185138	-0.174437	0.488761	-0.499919	0.0346336																			0.571389	0.0132458	0.400144	0.0998915	-0.327138	0.185138	-0.174437	0.488761
BACT332	Proteobacteria	Deltaproteobacteria	Oligoflexales	053A03-B-DI-P58	053A03-B-DI-P58_ge	SNET2	-0.46871	0.58437	0.420469	16.6139	6.8565	9.75742	-2.90092	0.280954	0.25875	0.36879	0.132071	-0.167237	0.507147	-0.0294355	0.907698	-0.0456923	0.857128																			0.280954	0.25875	0.36879	0.132071	-0.167237	0.507147	-0.0294355	0.907698
BACT336	Nitrospinae	Nitrospinia	Nitrospinales	Nitrospinaceae	Nitrospina	SNET1	0.71368	-0.376589	-0.72843	20.6499	20.2618	0.388124	19.8736	-0.255716	0.305749	-0.502427	0.0335932	0.372024	0.128453	0.0778682	0.758755	0.455458	0.0575126																			-0.255716	0.305749	-0.502427	0.0335932	0.372024	0.128453	0.0778682	0.758755
BACT338	Bacteria_unclassified	Bacteria_unclassified	Bacteria_unclassified	Bacteria_unclassified	Bacteria_unclassified	SNET2	-0.093593	0.488801	-0.057778	8.33847	5.03668	3.30179	1.73488	0.358262	0.144337	0.343175	0.163253	0.255871	0.305447	0.292425	0.238977	-0.194018	0.440454																			0.358262	0.144337	0.343175	0.163253	0.255871	0.305447	0.292425	0.238977
BACT34	Proteobacteria	Alphaproteobacteria	Rhodobacterales	Rhodobacteraceae	Rhodobacteraceae_unclassified	SNET3	-0.323603	-0.0440987	0.443667	12.0138	10.7437	1.27013	9.47356	0.27522	0.269007	-0.120803	0.633016	0.0428365	0.865978	-0.184237	0.464268	-0.17954	0.47593																			0.27522	0.269007	-0.120803	0.633016	0.0428365	0.865978	-0.184237	0.464268
BACT340	Bacteroidetes	Bacteroidia	Bacteroidia_unclassified	Bacteroidia_unclassified	Bacteroidia_unclassified	SNET3	-0.0411105	0.143257	0.0140098	4.74819	2.19495	2.55325	-0.358296	-0.150951	0.54991	-0.146175	0.562746	-0.0999447	0.693154	-0.145859	0.5636	0.0193194	0.939349																			-0.150951	0.54991	-0.146175	0.562746	-0.0999447	0.693154	-0.145859	0.5636
BACT3415	Proteobacteria	Gammaproteobacteria	Thiomicrospirales	Thioglobaceae	SUP05_cluster	SNET1	-0.00784164	0.259457	-0.136609	9.12628	5.9817	3.14458	2.83712	0.0532069	0.833918	0.401912	0.0982636	-0.0284102	0.9109	-0.24653	0.324043	-0.329197	0.182224																			0.0532069	0.833918	0.401912	0.0982636	-0.0284102	0.9109	-0.24653	0.324043
BACT3459	Proteobacteria	Alphaproteobacteria	Rhodobacterales	Rhodobacteraceae	Rhodobacteraceae_unclassified	SNET3	-0.79927	0.781065	0.713953	34.9841	22.7493	12.2347	10.5146	0.144157	0.568207	0.739728	0.000449833	-0.416824	0.0852846	-0.363347	0.138317	-0.453218	0.0589077																			0.144157	0.568207	0.739728	0.000449833	-0.416824	0.0852846	-0.363347	0.138317
BACT350	Proteobacteria	Alphaproteobacteria	Alphaproteobacteria_unclassified	Alphaproteobacteria_unclassified	Alphaproteobacteria_unclassified	SNET2	0.00356644	0.269474	-0.0777412	5.07148	1.95855	3.11293	-1.15438	0.128843	0.610385	-0.0311936	0.902209	0.491683	0.0382254	-0.180927	0.472471	-0.0370861	0.883845																			0.128843	0.610385	-0.0311936	0.902209	0.491683	0.0382254	-0.180927	0.472471
BACT3503	Proteobacteria	Gammaproteobacteria	Thiomicrospirales	Thioglobaceae	SUP05_cluster	SNET1	0.376902	-0.214376	-0.458975	12.777	12.1823	0.594746	11.5876	-0.0796234	0.753475	0.101943	0.687309	0.0887527	0.726185	0.0994815	0.694511	-0.0261	0.918122																			-0.0796234	0.753475	0.101943	0.687309	0.0887527	0.726185	0.0994815	0.694511
BACT354	Bacteria_unclassified	Bacteria_unclassified	Bacteria_unclassified	Bacteria_unclassified	Bacteria_unclassified	SNET1	0.0202646	0.342166	-0.17826	8.42495	5.05519	3.36975	1.68544	0.087704	0.729304	0.148604	0.556201	0.244718	0.327726	-0.118402	0.639838	-0.224036	0.37148																			0.087704	0.729304	0.148604	0.556201	0.244718	0.327726	-0.118402	0.639838
BACT356	Proteobacteria	Alphaproteobacteria	Rhizobiales	Xanthobacteraceae	Bradyrhizobium	SNET1	0.0370525	-0.122537	-0.0474432	4.55458	2.90381	1.65077	1.25304	-0.213068	0.395946	0.0545687	0.829725	-0.0191818	0.939781	-0.0903947	0.721308	0.0149956	0.952907																			-0.213068	0.395946	0.0545687	0.829725	-0.0191818	0.939781	-0.0903947	0.721308
BACT357	Proteobacteria	Alphaproteobacteria	Alphaproteobacteria_unclassified	Alphaproteobacteria_unclassified	Alphaproteobacteria_unclassified	SNET1	0.836673	-0.48741	-0.861983	30.8678	30.6971	0.170783	30.5263	-0.237845	0.341917	-0.590336	0.00990226	0.585347	0.0107084	0.28588	0.250138	0.572254	0.0130759																			-0.237845	0.341917	-0.590336	0.00990226	0.585347	0.0107084	0.28588	0.250138
BACT358	Proteobacteria	Alphaproteobacteria	SAR11_clade	SAR11_clade_unclassified	SAR11	SNET3	-0.850131	0.441409	0.910028	45.1995	40.568	4.6315	35.9365	0.392342	0.107309	0.43841	0.0687756	-0.585633	0.0106608	-0.230222	0.358066	-0.385103	0.114534																			0.392342	0.107309	0.43841	0.0687756	-0.585633	0.0106608	-0.230222	0.358066
BACT36	Marinimicrobia_	Marinimicrobia__cl	Marinimicrobia__or	Marinimicrobia__fa	Marinimicrobia__ge	SNET1	0.407352	0.0855769	-0.578948	13.9148	12.5249	1.38986	11.1351	0.0335085	0.894989	-0.0212742	0.933225	0.40694	0.0937382	0.113017	0.655233	0.166407	0.509287																			0.0335085	0.894989	-0.0212742	0.933225	0.40694	0.0937382	0.113017	0.655233
BACT360	Proteobacteria	Gammaproteobacteria	Gammaproteobacteria_unclassified	Gammaproteobacteria_unclassified	Gammaproteobacteria_unclassified	SNET3	-0.509364	0.282693	0.546949	14.7594	12.0588	2.70065	9.35812	0.385322	0.114311	-0.111867	0.658541	-0.324859	0.188399	0.104712	0.67924	-0.249593	0.317874																			0.385322	0.114311	-0.111867	0.658541	-0.324859	0.188399	0.104712	0.67924
BACT361	Cyanobacteria	Oxyphotobacteria	Synechococcales	Cyanobiaceae	Synechococcus_CC9902	SNET3	-0.401562	0.383059	0.395862	13.4852	8.56698	4.91817	3.64881	0.155701	0.537274	0.32884	0.182727	-0.446383	0.063321	0.0842501	0.739607	-0.0850764	0.737139																			0.155701	0.537274	0.32884	0.182727	-0.446383	0.063321	0.0842501	0.739607
BACT37	Proteobacteria	Alphaproteobacteria	SAR11_clade	Clade_II	SAR11	SNET3	-0.86125	0.725868	0.836178	44.7789	33.8706	10.9084	22.9622	0.431651	0.0736659	0.564462	0.0146715	-0.501674	0.0339029	0.0189742	0.940431	-0.400011	0.100015																			0.431651	0.0736659	0.564462	0.0146715	-0.501674	0.0339029	0.0189742	0.940431
BACT379	Bacteroidetes	Bacteroidia	Flavobacteriales	Flavobacteriaceae	Flavobacteriaceae_unclassified	SNET3	-0.546219	0.392808	0.53913	17.1321	13.2119	3.92014	9.29179	0.106588	0.673791	0.153134	0.544085	-0.385415	0.114216	-0.230309	0.357878	-0.232352	0.353511																			0.106588	0.673791	0.153134	0.544085	-0.385415	0.114216	-0.230309	0.357878
BACT38	Proteobacteria	Gammaproteobacteria	Gammaproteobacteria_unclassified	Gammaproteobacteria_unclassified	Gammaproteobacteria_unclassified	SNET1	0.880175	-0.61769	-0.902878	38.5431	38.4346	0.108587	38.326	-0.290347	0.242486	-0.402677	0.0975647	0.434181	0.0718061	0.27223	0.274453	0.390882	0.108739																			-0.290347	0.242486	-0.402677	0.0975647	0.434181	0.0718061	0.27223	0.274453
BACT387	Proteobacteria	Alphaproteobacteria	Rhodospirillales	Magnetospiraceae	uncultured	SNET1	0.396881	-0.40034	-0.307884	6.11573	5.4602	0.655526	4.80467	-0.0397906	0.875435	-0.564827	0.0145937	0.660376	0.00285529	-0.220665	0.378909	0.344583	0.16142																			-0.0397906	0.875435	-0.564827	0.0145937	0.660376	0.00285529	-0.220665	0.378909
BACT39	Proteobacteria	Gammaproteobacteria	Betaproteobacteriales	Methylophilaceae	OM43_clade	SNET3	-0.180812	0.056171	0.216209	4.3791	3.19755	1.18155	2.01601	0.157868	0.531555	-0.166185	0.509861	0.277604	0.264713	0.134759	0.593944	-0.152314	0.546271																			0.157868	0.531555	-0.166185	0.509861	0.277604	0.264713	0.134759	0.593944
BACT396	Proteobacteria	Alphaproteobacteria	SAR11_clade	Clade_I	SAR11	SNET3	-0.746178	0.615293	0.724833	31.2239	22.8413	8.38263	14.4586	0.480241	0.0436817	0.29786	0.229954	-0.282447	0.256121	-0.00877845	0.972422	-0.432263	0.0732124																			0.480241	0.0436817	0.29786	0.229954	-0.282447	0.256121	-0.00877845	0.972422
BACT397	Proteobacteria	Alphaproteobacteria	SAR11_clade	Clade_I	SAR11	SNET3	-0.78752	0.49079	0.815996	35.8039	30.1116	5.69223	24.4194	0.447132	0.0628254	0.417401	0.0848089	-0.412552	0.088867	-0.274324	0.270632	-0.526095	0.0249188																			0.447132	0.0628254	0.417401	0.0848089	-0.412552	0.088867	-0.274324	0.270632
BACT4	Proteobacteria	Alphaproteobacteria	SAR11_clade	Clade_I	SAR11	SNET2	-0.879638	0.877767	0.769693	47.1986	18.1391	29.0596	-10.9205	0.496144	0.0362463	0.724481	0.000672585	-0.431797	0.0735574	-0.0284454	0.91079	-0.639796	0.00424328																			0.496144	0.0362463	0.724481	0.000672585	-0.431797	0.0735574	-0.0284454	0.91079
BACT40	Proteobacteria	Alphaproteobacteria	Alphaproteobacteria_unclassified	Alphaproteobacteria_unclassified	Alphaproteobacteria_unclassified	SNET1	0.731639	-0.355439	-0.776568	23.6763	23.2578	0.41853	22.8393	-0.343907	0.162299	-0.40228	0.097927	0.720073	0.00075194	-0.18522	0.461845	0.430094	0.0748275																			-0.343907	0.162299	-0.40228	0.097927	0.720073	0.00075194	-0.18522	0.461845
BACT400	Proteobacteria	Gammaproteobacteria	Gammaproteobacteria_unclassified	Gammaproteobacteria_unclassified	Gammaproteobacteria_unclassified	SNET2	-0.0320244	0.223565	-0.0346294	6.3904	3.17897	3.21143	-0.0324536	0.0899345	0.722674	0.325602	0.187332	-0.155707	0.537257	0.519526	0.0271272	0.0249639	0.921675																			0.0899345	0.722674	0.325602	0.187332	-0.155707	0.537257	0.519526	0.0271272
BACT41	Proteobacteria	Deltaproteobacteria	Desulfobacterales	Desulfobacteraceae	uncultured	SNET1	0.944755	-0.866284	-0.869525	49.411	49.3748	0.0362436	49.3386	-0.388629	0.110972	-0.711879	0.000920267	0.577844	0.0120189	0.165869	0.510678	0.586263	0.0105566																			-0.388629	0.110972	-0.711879	0.000920267	0.577844	0.0120189	0.165869	0.510678
BACT411	Bacteria_unclassified	Bacteria_unclassified	Bacteria_unclassified	Bacteria_unclassified	Bacteria_unclassified	SNET3	-0.684778	0.508415	0.722382	28.3058	22.8288	5.47703	17.3518	0.404926	0.0955321	0.115713	0.64751	-0.417941	0.0843653	-0.106357	0.67446	-0.251099	0.314866																			0.404926	0.0955321	0.115713	0.64751	-0.417941	0.0843653	-0.106357	0.67446
BACT416	Proteobacteria	Alphaproteobacteria	SAR11_clade	Clade_II	SAR11	SNET3	-0.540784	0.380977	0.584582	19.0379	15.3751	3.66282	11.7123	0.478737	0.0444403	0.0660802	0.794469	-0.136833	0.588222	-0.141017	0.576751	-0.105709	0.676343																			0.478737	0.0444403	0.0660802	0.794469	-0.136833	0.588222	-0.141017	0.576751
BACT42	Verrucomicrobia	Verrucomicrobiae	Verrucomicrobiales	Rubritaleaceae	Roseibacillus	SNET3	-0.829212	0.475638	0.844373	40.1662	35.0396	5.12662	29.9129	0.147641	0.558792	0.538365	0.0211709	-0.722703	0.000703704	-0.197359	0.432467	-0.466834	0.0508068																			0.147641	0.558792	0.538365	0.0211709	-0.722703	0.000703704	-0.197359	0.432467
BACT43	Proteobacteria	Gammaproteobacteria	SAR86_clade	SAR86_clade_fa	SAR86_clade_ge	SNET3	-0.854452	0.443383	0.926526	46.6218	42.5779	4.04389	38.534	0.239224	0.339042	0.480929	0.0433377	-0.66285	0.00271715	-0.343527	0.162793	-0.550207	0.0179883																			0.239224	0.339042	0.480929	0.0433377	-0.66285	0.00271715	-0.343527	0.162793
BACT430	Proteobacteria	Alphaproteobacteria	SAR11_clade	Clade_II	SAR11	SNET3	-0.41423	-0.00714316	0.543695	13.3592	12.5231	0.836148	11.6869	0.246406	0.324295	0.12198	0.629684	-0.440888	0.0670446	-0.247067	0.322957	-0.279898	0.260621																			0.246406	0.324295	0.12198	0.629684	-0.440888	0.0670446	-0.247067	0.322957
BACT4309	Proteobacteria	Alphaproteobacteria	Rhodobacterales	Rhodobacteraceae	Amylibacter	SNET3	-0.787586	0.556802	0.802733	34.72	28.5787	6.14134	22.4374	0.285223	0.251275	0.472353	0.0477745	-0.514094	0.0290663	-0.236639	0.344443	-0.326233	0.186428																			0.285223	0.251275	0.472353	0.0477745	-0.514094	0.0290663	-0.236639	0.344443
BACT4344	Proteobacteria	Alphaproteobacteria	SAR11_clade	Clade_I	SAR11	SNET1	0.185405	-0.124117	-0.237406	9.40561	8.42753	0.978079	7.44946	0.086873	0.731779	0.149246	0.554476	-0.166892	0.508038	0.123212	0.626202	-0.240152	0.337116																			0.086873	0.731779	0.149246	0.554476	-0.166892	0.508038	0.123212	0.626202
BACT44	Planctomycetes	Planctomycetes_unclassified	Planctomycetes_unclassified	Planctomycetes_unclassified	Planctomycetes_unclassified	SNET3	-0.85205	0.763202	0.789067	40.8616	27.7655	13.0961	14.6694	0.424806	0.0788749	0.427924	0.0764697	-0.489388	0.0392758	-0.0171582	0.946124	-0.361531	0.140446																			0.424806	0.0788749	0.427924	0.0764697	-0.489388	0.0392758	-0.0171582	0.946124
BACT443	Verrucomicrobia	Verrucomicrobiae	Opitutales	Puniceicoccaceae	MB11C04_marine_group	SNET3	-0.807014	0.724522	0.757461	39.05	28.1287	10.9213	17.2074	0.17501	0.487312	0.71715	0.000808756	-0.691797	0.0014695	-0.177716	0.480496	-0.404315	0.0960816																			0.17501	0.487312	0.71715	0.000808756	-0.691797	0.0014695	-0.177716	0.480496
BACT45	Bacteroidetes	Bacteroidia	Flavobacteriales	Flavobacteriales_unclassified	Flavobacteriales_unclassified	SNET3	-0.889367	0.643961	0.887996	49.1733	38.3201	10.8532	27.4669	0.481463	0.0430722	0.488264	0.0397981	-0.385635	0.113992	-0.0221053	0.930622	-0.511654	0.0299715																			0.481463	0.0430722	0.488264	0.0397981	-0.385635	0.113992	-0.0221053	0.930622
BACT455	Proteobacteria	Proteobacteria_unclassified	Proteobacteria_unclassified	Proteobacteria_unclassified	Proteobacteria_unclassified	SNET2	-0.167975	0.243166	0.0846278	6.50716	3.2634	3.24376	0.0196439	0.0886984	0.726346	0.317349	0.199416	0.132592	0.599946	0.0492479	0.846131	-0.387169	0.112438																			0.0886984	0.726346	0.317349	0.199416	0.132592	0.599946	0.0492479	0.846131
BACT46	Proteobacteria	Alphaproteobacteria	Rhodobacterales	Rhodobacteraceae	Tateyamaria	SNET3	-0.499951	0.473583	0.464483	13.5319	9.37503	4.15687	5.21816	-0.212722	0.39673	0.48687	0.0404531	-0.148782	0.555722	-0.56525	0.0145036	-0.116875	0.644191																			-0.212722	0.39673	0.48687	0.0404531	-0.148782	0.555722	-0.56525	0.0145036
BACT4625	Proteobacteria	Gammaproteobacteria	Thiomicrospirales	Thioglobaceae	SUP05_cluster	SNET1	-0.00659928	0.294696	-0.156713	12.136	8.79419	3.3418	5.4524	0.147638	0.5588	0.414612	0.0871259	-0.186044	0.459821	0.0178373	0.943995	-0.25807	0.301164																			0.147638	0.5588	0.414612	0.0871259	-0.186044	0.459821	0.0178373	0.943995
BACT465	Proteobacteria	Deltaproteobacteria	Desulfobacterales	Desulfobulbaceae	Desulfobulbaceae_unclassified	SNET1	0.861238	-0.83762	-0.764415	41.5984	41.5351	0.0633001	41.4718	-0.393569	0.106116	-0.681348	0.00184866	0.45519	0.0576779	0.32587	0.186948	0.504603	0.0327104																			-0.393569	0.106116	-0.681348	0.00184866	0.45519	0.0576779	0.32587	0.186948
BACT47	Proteobacteria	Gammaproteobacteria	UBA10353_marine_group	UBA10353_marine_group_fa	UBA10353_marine_group_ge	SNET2	-0.480766	0.803854	0.288484	19.6553	13.296	6.35933	6.93663	0.31977	0.195819	0.524922	0.0253026	0.111711	0.65899	-0.236116	0.345543	-0.453977	0.0584321																			0.31977	0.195819	0.524922	0.0253026	0.111711	0.65899	-0.236116	0.345543
BACT474	Bacteria_unclassified	Bacteria_unclassified	Bacteria_unclassified	Bacteria_unclassified	Bacteria_unclassified	SNET1	0.805158	-0.598079	-0.78726	28.6257	28.4263	0.19935	28.227	-0.23625	0.345261	-0.563774	0.0148196	0.712827	0.000899336	-0.0476592	0.851041	0.412514	0.0888996																			-0.23625	0.345261	-0.563774	0.0148196	0.712827	0.000899336	-0.0476592	0.851041
BACT475	Bacteroidetes	Bacteroidia	Flavobacteriales	NS9_marine_group	NS9_marine_group_ge	SNET3	-0.608963	0.549523	0.571195	21.3169	15.2169	6.10002	9.11689	-0.0609658	0.81009	0.623936	0.00565285	-0.441166	0.0668521	-0.230001	0.358539	-0.271936	0.274992																			-0.0609658	0.81009	0.623936	0.00565285	-0.441166	0.0668521	-0.230001	0.358539
BACT478	Bacteria_unclassified	Bacteria_unclassified	Bacteria_unclassified	Bacteria_unclassified	Bacteria_unclassified	SNET1	0.787462	-0.679901	-0.729106	27.5288	27.4467	0.0820653	27.3646	-0.370599	0.130038	-0.62235	0.00581256	0.42966	0.0751536	0.439593	0.067945	0.426894	0.0772577																			-0.370599	0.130038	-0.62235	0.00581256	0.42966	0.0751536	0.439593	0.067945
BACT48	Proteobacteria	Proteobacteria_unclassified	Proteobacteria_unclassified	Proteobacteria_unclassified	Proteobacteria_unclassified	SNET1	0.943285	-0.858116	-0.872981	49.574	49.5383	0.0356602	49.5027	-0.410565	0.0905706	-0.657874	0.0030008	0.585026	0.0107619	0.231463	0.355408	0.560859	0.0154599																			-0.410565	0.0905706	-0.657874	0.0030008	0.585026	0.0107619	0.231463	0.355408
BACT49	Verrucomicrobia	Verrucomicrobiae	Verrucomicrobiae_unclassified	Verrucomicrobiae_unclassified	Verrucomicrobiae_unclassified	SNET3	-0.70107	0.553927	0.678277	24.7021	18.6474	6.05469	12.5927	0.0293028	0.908112	0.448444	0.0619648	-0.304566	0.219127	-0.55331	0.0172204	-0.588505	0.0101923																			0.0293028	0.908112	0.448444	0.0619648	-0.304566	0.219127	-0.55331	0.0172204
BACT491	Bacteria_unclassified	Bacteria_unclassified	Bacteria_unclassified	Bacteria_unclassified	Bacteria_unclassified	SNET3	-0.309551	0.219004	0.311353	8.27353	5.85547	2.41806	3.43741	0.216779	0.387571	0.33692	0.171568	-0.252128	0.31282	0.227382	0.364189	-0.0922278	0.715876																			0.216779	0.387571	0.33692	0.171568	-0.252128	0.31282	0.227382	0.364189
BACT5	Proteobacteria	Alphaproteobacteria	Rhodobacterales	Rhodobacteraceae	Amylibacter	SNET3	-0.939975	0.638417	0.946392	57.4039	47.2841	10.1197	37.1644	0.421262	0.0816757	0.594708	0.00923666	-0.595279	0.00915243	-0.121018	0.632407	-0.618915	0.00617091																			0.421262	0.0816757	0.594708	0.00923666	-0.595279	0.00915243	-0.121018	0.632407
BACT50	Bacteria_unclassified	Bacteria_unclassified	Bacteria_unclassified	Bacteria_unclassified	Bacteria_unclassified	SNET3	-0.822208	0.407873	0.894235	44.671	40.2461	4.42489	35.8212	0.451166	0.0602073	0.369832	0.130897	-0.656329	0.00309361	-0.197831	0.431343	-0.44828	0.0620723																			0.451166	0.0602073	0.369832	0.130897	-0.656329	0.00309361	-0.197831	0.431343
BACT508	Bacteroidetes	Bacteroidia	Flavobacteriales	NS9_marine_group	NS9_marine_group_ge	SNET3	-0.169811	-0.342105	0.351456	8.28811	7.43751	0.850595	6.58692	-0.191329	0.446937	-0.321533	0.193226	-0.142351	0.573115	-0.307498	0.214498	-0.182999	0.467327																			-0.191329	0.446937	-0.321533	0.193226	-0.142351	0.573115	-0.307498	0.214498
BACT51	Proteobacteria	Proteobacteria_unclassified	Proteobacteria_unclassified	Proteobacteria_unclassified	Proteobacteria_unclassified	SNET2	-0.721487	0.786742	0.605384	30.7271	14.8191	15.908	-1.08885	0.437226	0.0696139	0.489458	0.0392434	-0.124095	0.623711	-0.224123	0.371291	-0.355236	0.148002																			0.437226	0.0696139	0.489458	0.0392434	-0.124095	0.623711	-0.224123	0.371291
BACT52	Proteobacteria	Alphaproteobacteria	Alphaproteobacteria_unclassified	Alphaproteobacteria_unclassified	Alphaproteobacteria_unclassified	SNET3	-0.962185	0.741678	0.937233	58.7167	46.037	12.6797	33.3574	0.308642	0.21271	0.641856	0.00408346	-0.626691	0.00538392	-0.30782	0.213993	-0.558478	0.0159991																			0.308642	0.21271	0.641856	0.00408346	-0.626691	0.00538392	-0.30782	0.213993
BACT53	Verrucomicrobia	Verrucomicrobiae	Arctic97B-4_marine_group	Arctic97B-4_marine_group_fa	Arctic97B-4_marine_group_ge	SNET2	-0.822072	0.881141	0.687354	40.2156	18.2111	22.0046	-3.79354	0.351502	0.152614	0.689518	0.00154617	-0.340457	0.166831	-0.149739	0.553155	-0.614262	0.00668486																			0.351502	0.152614	0.689518	0.00154617	-0.340457	0.166831	-0.149739	0.553155
BACT54	Proteobacteria	Deltaproteobacteria	Deltaproteobacteria_unclassified	Deltaproteobacteria_unclassified	Deltaproteobacteria_unclassified	SNET1	0.920715	-0.803253	-0.856035	46.499	46.4272	0.0717622	46.3555	-0.44316	0.0654858	-0.673011	0.00220618	0.574276	0.0126853	0.247232	0.322623	0.565393	0.0144733																			-0.44316	0.0654858	-0.673011	0.00220618	0.574276	0.0126853	0.247232	0.322623
BACT55	Proteobacteria	Alphaproteobacteria	Rhodobacterales	Rhodobacteraceae	Rhodobacteraceae_unclassified	SNET3	-0.928166	0.604505	0.959002	56.7023	48.4106	8.29163	40.119	0.401151	0.0989624	0.491979	0.0380916	-0.64588	0.00378539	-0.248069	0.320936	-0.438627	0.0686224																			0.401151	0.0989624	0.491979	0.0380916	-0.64588	0.00378539	-0.248069	0.320936
BACT56	Proteobacteria	Alphaproteobacteria	Rhizobiales	Beijerinckiaceae	Methylobacterium	SNET1	0.0265645	-0.132251	-0.0348045	4.86858	3.04093	1.82764	1.21329	-0.242894	0.331459	0.0658563	0.795151	0.0142679	0.95519	-0.117831	0.641465	0.0025542	0.991975																			-0.242894	0.331459	0.0658563	0.795151	0.0142679	0.95519	-0.117831	0.641465
BACT57	Proteobacteria	Gammaproteobacteria	SAR86_clade	SAR86_clade_fa	SAR86_clade_ge	SNET3	-0.915772	0.673634	0.924657	53.3335	42.6619	10.6716	31.9903	0.45741	0.0563171	0.371419	0.129124	-0.419721	0.0829158	-0.281721	0.257398	-0.499576	0.0347777																			0.45741	0.0563171	0.371419	0.129124	-0.419721	0.0829158	-0.281721	0.257398
BACT58	Actinobacteria	Acidimicrobiia	Microtrichales	Microtrichaceae	Sva0996_marine_group	SNET1	0.621702	-0.208096	-0.73949	17.8215	17.1766	0.644911	16.5317	-0.10076	0.690768	-0.197751	0.431534	0.619025	0.00615918	0.083099	0.743051	0.188648	0.453448																			-0.10076	0.690768	-0.197751	0.431534	0.619025	0.00615918	0.083099	0.743051
BACT59	Proteobacteria	Alphaproteobacteria	Rhodobacterales	Rhodobacteraceae	Rhodobacteraceae_unclassified	SNET3	-0.760704	0.366452	0.813839	36.1778	31.98	4.19784	27.7822	0.196014	0.435672	0.390833	0.108787	-0.591451	0.00972895	-0.394081	0.105622	-0.428038	0.0763827																			0.196014	0.435672	0.390833	0.108787	-0.591451	0.00972895	-0.394081	0.105622
BACT6	Epsilonbacteraeota	Campylobacteria	Campylobacterales	Arcobacteraceae	Arcobacter	SNET1	0.811505	-0.73315	-0.781321	31.9562	31.8421	0.114115	31.7279	-0.39613	0.103659	-0.426594	0.0774888	0.250832	0.315398	0.246823	0.323451	0.34658	0.158843																			-0.39613	0.103659	-0.426594	0.0774888	0.250832	0.315398	0.246823	0.323451
BACT60	Proteobacteria	Gammaproteobacteria	Oceanospirillales	Pseudohongiellaceae	Pseudohongiella	SNET1	0.342487	0.115976	-0.519405	12.5993	10.8954	1.70383	9.19159	-0.0581057	0.818856	0.219447	0.381613	0.223339	0.373009	0.373568	0.126751	-0.133747	0.596742																			-0.0581057	0.818856	0.219447	0.381613	0.223339	0.373009	0.373568	0.126751
BACT61	Proteobacteria	Deltaproteobacteria	Desulfobacterales	Desulfobacteraceae	uncultured	SNET1	0.883001	-0.883973	-0.783395	43.5795	43.5238	0.0556793	43.4681	-0.511168	0.0301541	-0.678474	0.00196604	0.485024	0.0413329	0.132232	0.600943	0.598493	0.00868979																			-0.511168	0.0301541	-0.678474	0.00196604	0.485024	0.0413329	0.132232	0.600943
BACT62	Planctomycetes	Planctomycetes_unclassified	Planctomycetes_unclassified	Planctomycetes_unclassified	Planctomycetes_unclassified	SNET2	-0.706939	0.789369	0.616462	27.9009	12.056	15.8449	-3.78898	0.64544	0.00381705	0.381826	0.117916	-0.344486	0.161545	0.309297	0.211689	-0.450617	0.0605588																			0.64544	0.00381705	0.381826	0.117916	-0.344486	0.161545	0.309297	0.211689
BACT63	Proteobacteria	Proteobacteria_unclassified	Proteobacteria_unclassified	Proteobacteria_unclassified	Proteobacteria_unclassified	SNET2	-0.840633	0.789906	0.758911	41.485	15.0875	26.3975	-11.31	0.502858	0.0334167	0.505975	0.0321628	-0.303042	0.221558	0.0363793	0.886045	-0.52096	0.0266326																			0.502858	0.0334167	0.505975	0.0321628	-0.303042	0.221558	0.0363793	0.886045
BACT636	Proteobacteria	Alphaproteobacteria	Rhodobacterales	Rhodobacteraceae	Amylibacter	SNET3	-0.904242	0.515904	0.954751	53.8238	47.6086	6.21522	41.3933	0.395483	0.104276	0.467636	0.050357	-0.683393	0.00176871	-0.137987	0.58505	-0.443055	0.0655573																			0.395483	0.104276	0.467636	0.050357	-0.683393	0.00176871	-0.137987	0.58505
BACT64	Proteobacteria	Gammaproteobacteria	UBA10353_marine_group	UBA10353_marine_group_fa	UBA10353_marine_group_ge	SNET2	-0.744308	0.92765	0.588858	34.1687	18.371	15.7977	2.57334	0.471757	0.0480954	0.678265	0.00197482	-0.257488	0.302293	-0.0158607	0.950193	-0.479476	0.0440663																			0.471757	0.0480954	0.678265	0.00197482	-0.257488	0.302293	-0.0158607	0.950193
BACT644	Proteobacteria	Alphaproteobacteria	Alphaproteobacteria_unclassified	Alphaproteobacteria_unclassified	Alphaproteobacteria_unclassified	SNET3	-0.828116	0.574161	0.864601	41.8957	35.2613	6.63442	28.6269	0.289706	0.243574	0.38541	0.114221	-0.591286	0.00975449	-0.11046	0.662592	-0.346154	0.159391																			0.289706	0.243574	0.38541	0.114221	-0.591286	0.00975449	-0.11046	0.662592
BACT65	Verrucomicrobia	Verrucomicrobiae	Verrucomicrobiales	Verrucomicrobiales_unclassified	Verrucomicrobiales_unclassified	SNET3	-0.193432	0.264669	0.173959	8.39151	4.3337	4.05781	0.275884	0.0124758	0.960814	0.297607	0.23037	-0.116968	0.643925	0.204794	0.414968	0.00261354	0.991788																			0.0124758	0.960814	0.297607	0.23037	-0.116968	0.643925	0.204794	0.414968
BACT66	Bacteroidetes	Bacteroidia	Flavobacteriales	Flavobacteriaceae	Flavobacteriaceae_unclassified	SNET3	-0.807021	0.463642	0.856363	38.2663	34.0095	4.25677	29.7527	0.213641	0.394647	0.535081	0.0221276	-0.651189	0.00341965	-0.17154	0.49612	-0.230029	0.358479																			0.213641	0.394647	0.535081	0.0221276	-0.651189	0.00341965	-0.17154	0.49612
BACT661	Proteobacteria	Gammaproteobacteria	Thiomicrospirales	Thioglobaceae	SUP05_cluster	SNET1	0.910154	-0.769741	-0.870706	43.8956	43.8496	0.0459276	43.8037	-0.324234	0.1893	-0.542211	0.0200924	0.493092	0.0375918	0.370203	0.130482	0.406592	0.0940467																			-0.324234	0.1893	-0.542211	0.0200924	0.493092	0.0375918	0.370203	0.130482
BACT67	Proteobacteria	Alphaproteobacteria	Alphaproteobacteria_unclassified	Alphaproteobacteria_unclassified	Alphaproteobacteria_unclassified	SNET3	-0.91197	0.570257	0.94307	54.5544	46.4498	8.10452	38.3453	0.35131	0.152854	0.516766	0.0280995	-0.54269	0.0199613	-0.312382	0.206931	-0.497891	0.0354931																			0.35131	0.152854	0.516766	0.0280995	-0.54269	0.0199613	-0.312382	0.206931
BACT68	Marinimicrobia_	Marinimicrobia__cl	Marinimicrobia__or	Marinimicrobia__fa	Marinimicrobia__ge	SNET1	0.788215	-0.476822	-0.801924	27.1067	26.8782	0.228529	26.6497	-0.10585	0.675931	-0.494592	0.0369258	0.479446	0.0440814	0.262563	0.292524	0.382683	0.117025																			-0.10585	0.675931	-0.494592	0.0369258	0.479446	0.0440814	0.262563	0.292524
BACT7	Proteobacteria	Gammaproteobacteria	Ectothiorhodospirales	Ectothiorhodospiraceae	uncultured	SNET1	0.930075	-0.672425	-0.946022	46.1365	46.0673	0.0692592	45.998	-0.351056	0.153172	-0.439279	0.0681647	0.493415	0.0374477	0.29661	0.23201	0.398815	0.101128																			-0.351056	0.153172	-0.439279	0.0681647	0.493415	0.0374477	0.29661	0.23201
BACT70	Bacteroidetes	Bacteroidia	Cytophagales	Cytophagales_unclassified	Cytophagales_unclassified	SNET3	-0.926647	0.60594	0.950058	54.9137	47.2637	7.65004	39.6136	0.267059	0.284032	0.648023	0.00363412	-0.727426	0.000623561	-0.246207	0.324698	-0.483583	0.0420301																			0.267059	0.284032	0.648023	0.00363412	-0.727426	0.000623561	-0.246207	0.324698
BACT71	Bacteroidetes	Bacteroidia	Flavobacteriales	Flavobacteriaceae	NS5_marine_group	SNET3	-0.784126	0.420988	0.844413	36.698	32.8514	3.84667	29.0047	0.306456	0.216136	0.380662	0.119134	-0.684344	0.0017325	0.0435723	0.863696	-0.402862	0.0973971																			0.306456	0.216136	0.380662	0.119134	-0.684344	0.0017325	0.0435723	0.863696
BACT72	Nitrospinae	Nitrospinia	Nitrospinales	Nitrospinaceae	Nitrospina	SNET3	-0.830221	0.782482	0.748931	38.527	25.4769	13.0501	12.4267	0.0835396	0.741732	0.658824	0.00294483	-0.531597	0.0231792	-0.521815	0.0263411	-0.368404	0.132507																			0.0835396	0.741732	0.658824	0.00294483	-0.531597	0.0231792	-0.521815	0.0263411
BACT73	Bacteroidetes	Bacteroidia	Flavobacteriales	NS9_marine_group	NS9_marine_group_ge	SNET3	-0.847004	0.659269	0.860479	44.5787	35.5458	9.03287	26.513	0.427634	0.0766906	0.409809	0.0912245	-0.546038	0.0190626	-0.0142335	0.955298	-0.341354	0.165644																			0.427634	0.0766906	0.409809	0.0912245	-0.546038	0.0190626	-0.0142335	0.955298
BACT736	Proteobacteria	Gammaproteobacteria	Alteromonadales	Colwelliaceae	Colwellia	SNET3	-0.0895555	0.00217864	0.166185	5.18281	3.66774	1.51507	2.15268	0.324938	0.188286	-0.322329	0.192064	0.242698	0.331861	-0.00315147	0.990098	0.185738	0.460573																			0.324938	0.188286	-0.322329	0.192064	0.242698	0.331861	-0.00315147	0.990098
BACT74	Bacteroidetes	Bacteroidia	Bacteroidia_unclassified	Bacteroidia_unclassified	Bacteroidia_unclassified	SNET2	-0.715309	0.841524	0.594123	31.0516	15.2732	15.7784	-0.505145	0.439698	0.0678718	0.395888	0.103891	-0.188212	0.454514	-0.12923	0.609303	-0.497419	0.0356953																			0.439698	0.0678718	0.395888	0.103891	-0.188212	0.454514	-0.12923	0.609303
BACT75	Bacteria_unclassified	Bacteria_unclassified	Bacteria_unclassified	Bacteria_unclassified	Bacteria_unclassified	SNET1	0.938235	-0.880782	-0.860203	49.2794	49.2415	0.0378123	49.2037	-0.516085	0.0283434	-0.630038	0.00507139	0.539444	0.020864	0.208905	0.405455	0.588146	0.0102499																			-0.516085	0.0283434	-0.630038	0.00507139	0.539444	0.020864	0.208905	0.405455
BACT76	Actinobacteria	Acidimicrobiia	Microtrichales	Microtrichaceae	Sva0996_marine_group	SNET2	-0.301798	0.591748	0.138797	10.4049	6.01847	4.38639	1.63208	0.423679	0.0797574	0.425904	0.0780216	-0.0952361	0.70699	0.243925	0.329347	-0.527863	0.0243489																			0.423679	0.0797574	0.425904	0.0780216	-0.0952361	0.70699	0.243925	0.329347
BACT761	Proteobacteria	Alphaproteobacteria	SAR11_clade	Clade_I	SAR11	SNET3	-0.864932	0.593713	0.88736	47.3023	39.213	8.08931	31.1237	0.510156	0.0305377	0.361104	0.140951	-0.450113	0.0608833	-0.240115	0.337193	-0.489945	0.0390187																			0.510156	0.0305377	0.361104	0.140951	-0.450113	0.0608833	-0.240115	0.337193
BACT77	Proteobacteria	Deltaproteobacteria	Desulfobacterales	Desulfobacteraceae	uncultured	SNET1	0.908073	-0.855873	-0.820445	46.7536	46.7043	0.0492298	46.6551	-0.380761	0.11903	-0.723199	0.000694909	0.510519	0.0303997	0.241969	0.33336	0.562085	0.0151881																			-0.380761	0.11903	-0.723199	0.000694909	0.510519	0.0303997	0.241969	0.33336
BACT79	Bacteroidetes	Bacteroidia	Flavobacteriales	Flavobacteriaceae	Flavobacterium	SNET3	-0.593097	0.205332	0.684004	22.8192	20.5273	2.2919	18.2354	0.345823	0.159816	0.177867	0.480119	-0.196896	0.433568	-0.15519	0.538628	-0.33286	0.177117																			0.345823	0.159816	0.177867	0.480119	-0.196896	0.433568	-0.15519	0.538628
BACT8	Proteobacteria	Gammaproteobacteria	Gammaproteobacteria_unclassified	Gammaproteobacteria_unclassified	Gammaproteobacteria_unclassified	SNET2	-0.921752	0.844712	0.834927	51.9182	16.6722	35.2459	-18.5737	0.46343	0.0527479	0.682111	0.00181848	-0.522518	0.0261032	-0.106796	0.673186	-0.592547	0.00956107																			0.46343	0.0527479	0.682111	0.00181848	-0.522518	0.0261032	-0.106796	0.673186
BACT80	Bacteroidetes	Bacteroidia	Flavobacteriales	Flavobacteriaceae	Flavobacteriaceae_unclassified	SNET3	-0.741379	0.512444	0.782958	33.469	27.9289	5.54007	22.3888	0.336978	0.17149	0.264351	0.289129	-0.525106	0.0252419	0.00793934	0.975058	-0.285899	0.250105																			0.336978	0.17149	0.264351	0.289129	-0.525106	0.0252419	0.00793934	0.975058
BACT81	Proteobacteria	Gammaproteobacteria	Ectothiorhodospirales	Ectothiorhodospiraceae	uncultured	SNET1	0.962765	-0.853458	-0.896807	51.8355	51.7909	0.0446164	51.7463	-0.488452	0.0397104	-0.655076	0.00317062	0.541102	0.0203991	0.197313	0.432576	0.52811	0.0242702																			-0.488452	0.0397104	-0.655076	0.00317062	0.541102	0.0203991	0.197313	0.432576
BACT82	Proteobacteria	Alphaproteobacteria	SAR11_clade	Clade_I	SAR11	SNET3	-0.918782	0.734362	0.886168	52.6707	39.7572	12.9135	26.8438	0.491307	0.0383961	0.570516	0.0134193	-0.493492	0.0374131	-0.285042	0.25159	-0.524413	0.0254705																			0.491307	0.0383961	0.570516	0.0134193	-0.493492	0.0374131	-0.285042	0.25159
BACT84	Bacteria_unclassified	Bacteria_unclassified	Bacteria_unclassified	Bacteria_unclassified	Bacteria_unclassified	SNET1	0.930649	-0.755928	-0.894209	45.3448	45.2791	0.0657287	45.2133	-0.321451	0.193346	-0.578102	0.0119716	0.505954	0.0321712	0.327386	0.184786	0.507797	0.0314466																			-0.321451	0.193346	-0.578102	0.0119716	0.505954	0.0321712	0.327386	0.184786
BACT86	Verrucomicrobia	Verrucomicrobiae	Opitutales	Puniceicoccaceae	MB11C04_marine_group	SNET3	-0.588021	0.037227	0.742371	26.1873	25.121	1.06629	24.0547	0.156692	0.534654	0.0131307	0.958759	-0.398129	0.101771	-0.232242	0.353744	-0.242571	0.332123																			0.156692	0.534654	0.0131307	0.958759	-0.398129	0.101771	-0.232242	0.353744
BACT87	Bacteroidetes	Bacteroidia	Bacteroidales	Bacteroidales_unclassified	Bacteroidales_unclassified	SNET1	0.923463	-0.863453	-0.838412	47.601	47.5544	0.0466254	47.5078	-0.33627	0.172449	-0.723711	0.000685921	0.493031	0.0376188	0.259671	0.298068	0.587892	0.0102909																			-0.33627	0.172449	-0.723711	0.000685921	0.493031	0.0376188	0.259671	0.298068
BACT88	Proteobacteria	Alphaproteobacteria	Alphaproteobacteria_unclassified	Alphaproteobacteria_unclassified	Alphaproteobacteria_unclassified	SNET3	-0.855622	0.514353	0.886973	44.6867	39.0537	5.63297	33.4208	0.285837	0.250213	0.480684	0.0434596	-0.708312	0.00100279	-0.32754	0.184566	-0.401825	0.0983435																			0.285837	0.250213	0.480684	0.0434596	-0.708312	0.00100279	-0.32754	0.184566
BACT89	Marinimicrobia_	Marinimicrobia__cl	Marinimicrobia__or	Marinimicrobia__fa	Marinimicrobia__ge	SNET3	-0.891902	0.587361	0.92167	49.4984	42.808	6.69038	36.1176	0.260566	0.296345	0.525543	0.0250986	-0.704839	0.00108895	-0.327789	0.184212	-0.447588	0.0625256																			0.260566	0.296345	0.525543	0.0250986	-0.704839	0.00108895	-0.327789	0.184212
BACT9	Bacteria_unclassified	Bacteria_unclassified	Bacteria_unclassified	Bacteria_unclassified	Bacteria_unclassified	SNET1	0.904238	-0.548372	-0.935819	41.0448	40.8929	0.151867	40.741	-0.285904	0.250097	-0.54697	0.0188183	0.712442	0.000907793	0.0859265	0.734601	0.495099	0.0367027																			-0.285904	0.250097	-0.54697	0.0188183	0.712442	0.000907793	0.0859265	0.734601
BACT90	Bacteroidetes	Bacteroidia	Flavobacteriales	Flavobacteriaceae	Flavobacteriaceae_unclassified	SNET1	0.133785	0.0098326	-0.184702	4.57733	2.84098	1.73635	1.10463	-0.171864	0.495296	0.0820267	0.746262	0.567487	0.0140348	-0.414613	0.0871254	0.160187	0.525464																			-0.171864	0.495296	0.0820267	0.746262	0.567487	0.0140348	-0.414613	0.0871254
BACT906	Proteobacteria	Alphaproteobacteria	SAR11_clade	Clade_II	SAR11	SNET3	-0.788449	0.478175	0.838683	38.164	33.4325	4.73151	28.701	0.454804	0.0579172	0.460017	0.0547497	-0.548559	0.0184071	-0.0919645	0.716656	-0.335476	0.173528																			0.454804	0.0579172	0.460017	0.0547497	-0.548559	0.0184071	-0.0919645	0.716656
BACT91	Proteobacteria	Gammaproteobacteria	Betaproteobacteriales	Betaproteobacteriales_unclassified	Betaproteobacteriales_unclassified	SNET2	-0.774143	0.832369	0.65925	32.5142	13.4196	19.0946	-5.67504	0.425967	0.0779731	0.5986	0.00867475	-0.442676	0.0658153	0.00522028	0.983598	-0.456651	0.0567796																			0.425967	0.0779731	0.5986	0.00867475	-0.442676	0.0658153	0.00522028	0.983598
BACT92	Bacteria_unclassified	Bacteria_unclassified	Bacteria_unclassified	Bacteria_unclassified	Bacteria_unclassified	SNET1	0.915692	-0.855286	-0.841032	46.6104	46.5629	0.0475007	46.5154	-0.436215	0.0703366	-0.689592	0.0015436	0.562491	0.0150987	0.21906	0.382473	0.566476	0.0142451																			-0.436215	0.0703366	-0.689592	0.0015436	0.562491	0.0150987	0.21906	0.382473
BACT93	Nitrospinae	Nitrospinia	Nitrospinales	Nitrospinaceae	Nitrospina	SNET2	-0.123159	0.265438	0.0766527	7.44055	3.85023	3.59032	0.259909	-0.0692394	0.784856	0.289928	0.243198	-0.520278	0.0268671	-0.129632	0.608182	0.110006	0.663902																			-0.0692394	0.784856	0.289928	0.243198	-0.520278	0.0268671	-0.129632	0.608182
BACT94	Marinimicrobia_	Marinimicrobia__cl	Marinimicrobia__or	Marinimicrobia__fa	Marinimicrobia__ge	SNET3	-0.942118	0.722964	0.923826	55.3351	44.1108	11.2243	32.8865	0.425823	0.0780842	0.630145	0.00506161	-0.703987	0.001111	-0.334899	0.174316	-0.501565	0.0339479																			0.425823	0.0780842	0.630145	0.00506161	-0.703987	0.001111	-0.334899	0.174316
BACT95	Proteobacteria	Alphaproteobacteria	SAR11_clade	Clade_II	SAR11	SNET3	-0.597439	0.43097	0.61848	19.6169	15.5236	4.09323	11.4304	0.29898	0.228123	0.351021	0.153216	-0.337509	0.170773	-0.118103	0.640689	-0.296931	0.231481																			0.29898	0.228123	0.351021	0.153216	-0.337509	0.170773	-0.118103	0.640689
BACT97	Proteobacteria	Alphaproteobacteria	Alphaproteobacteria_unclassified	Alphaproteobacteria_unclassified	Alphaproteobacteria_unclassified	SNET1	0.437514	-0.0860557	-0.50784	9.33737	8.15568	1.18169	6.97399	0.145773	0.563831	-0.200664	0.424639	0.634897	0.00464399	-0.0301684	0.905409	0.195932	0.435868																			0.145773	0.563831	-0.200664	0.424639	0.634897	0.00464399	-0.0301684	0.905409
BACT98	Proteobacteria	Alphaproteobacteria	Alphaproteobacteria_unclassified	Alphaproteobacteria_unclassified	Alphaproteobacteria_unclassified	SNET1	0.369965	0.00702532	-0.468797	9.29944	7.99794	1.3015	6.69645	-0.158136	0.530847	-0.0466154	0.85427	0.550111	0.0180126	-0.364088	0.137455	0.235003	0.347887																			-0.158136	0.530847	-0.0466154	0.85427	0.550111	0.0180126	-0.364088	0.137455
BACT99	Proteobacteria	Deltaproteobacteria	Deltaproteobacteria_unclassified	Deltaproteobacteria_unclassified	Deltaproteobacteria_unclassified	SNET2	-0.410673	0.630508	0.260022	15.4928	8.94691	6.54589	2.40102	-0.0208343	0.934603	0.709375	0.000977586	-0.470047	0.0490242	0.126394	0.617245	-0.301075	0.224722																			-0.0208343	0.934603	0.709375	0.000977586	-0.470047	0.0490242	0.126394	0.617245
BACT998	Proteobacteria	Alphaproteobacteria	SAR11_clade	SAR11_clade_unclassified	SAR11	SNET3	-0.813586	0.676311	0.79946	39.5559	30.2878	9.26816	21.0196	0.447321	0.062701	0.507491	0.0315659	-0.383022	0.116674	-0.188321	0.454246	-0.464342	0.0522222																			0.447321	0.062701	0.507491	0.0315659	-0.383022	0.116674	-0.188321	0.454246
[truncated: 2 more columns]

## Sheet: Supplementary Data 2
ASV	Phylum	Class	Order	Family	Genus	delta_N2O	NO3_NO2	Nitrification	O2Mol	NH4_Prod	NO3_Prod	N2O_yield	NH4Mol
ARCH13	Euryarchaeota	Thermoplasmata	Marine_Group_II	Marine_Group_II_fa	Marine_Group_II_ge	0.631212	0.513883	0.264687	0.0598836	0.000217361	-0.202606	-0.377508	-0.573844
ARCH130	Euryarchaeota	Thermoplasmata	Marine_Group_II	Marine_Group_II_fa	Marine_Group_II_ge	-0.0802682	0.237936	0.0619111	0.607785	-0.185424	-0.347526	-0.114543	-0.0239759
ARCH22	Euryarchaeota	Thermoplasmata	Marine_Group_III	Marine_Group_III_fa	Marine_Group_III_ge	0.0455904	0.339968	0.114551	0.618847	-0.185116	-0.387391	-0.189584	-0.138257
ARCH28	Crenarchaeota	Bathyarchaeia	Bathyarchaeia_or	Bathyarchaeia_fa	Bathyarchaeia_ge	-0.736975	-0.897137	-0.402674	-0.672871	0.181393	0.602294	0.600024	0.764984
ARCH30	Euryarchaeota	Thermoplasmata	Marine_Group_II	Marine_Group_II_fa	Marine_Group_II_ge	0.315963	0.111458	0.0865575	-0.265817	0.0892198	0.0780045	-0.110838	-0.240649
ARCH36	Euryarchaeota	Thermoplasmata	Marine_Group_II	Marine_Group_II_fa	Marine_Group_II_ge	0.334292	-0.00333777	0.0533671	-0.527291	0.168522	0.231781	-0.0522762	-0.215845
ARCH37	Euryarchaeota	Thermoplasmata	uncultured	uncultured_fa	uncultured_ge	-0.765452	-0.905057	-0.409806	-0.644601	0.172052	0.592648	0.608874	0.785993
ARCH4	Thaumarchaeota	Nitrososphaeria	Nitrosopumilales	Nitrosopumilaceae	Candidatus_Nitrosopumilus	-0.277667	-0.575828	-0.226654	-0.736075	0.213719	0.519636	0.35353	0.364241
ARCH40	Crenarchaeota	Bathyarchaeia	Bathyarchaeia_or	Bathyarchaeia_fa	Bathyarchaeia_ge	-0.747406	-0.890221	-0.402193	-0.642596	0.17197	0.586678	0.598004	0.769541
ARCH61	Euryarchaeota	Thermoplasmata	Marine_Group_II	Marine_Group_II_fa	Marine_Group_II_ge	-0.0850116	0.22419	0.0568074	0.587279	-0.179383	-0.333837	-0.106409	-0.0165039
ARCH65	Thaumarchaeota	Nitrososphaeria	Nitrosopumilales	Nitrosopumilaceae	Nitrosopumilaceae	-0.308886	-0.183593	-0.108136	0.108427	-0.0415995	0.0156008	0.148355	0.259115
ARCH7	Euryarchaeota	Thermoplasmata	Marine_Group_II	Marine_Group_II_fa	Marine_Group_II_ge	0.225948	-0.0966065	0.00633938	-0.547845	0.17158	0.27279	0.0152349	-0.11573
BACT10	Proteobacteria	Alphaproteobacteria	Rhodobacterales	Rhodobacteraceae	Rhodobacteraceae_unclassified	0.706513	0.886978	0.394514	0.69969	-0.190353	-0.610537	-0.589652	-0.74197
BACT104	Bacteroidetes	Bacteroidia	Flavobacteriales	NS9_marine_group	NS9_marine_group_ge	0.306131	0.637121	0.250602	0.816125	-0.237012	-0.575691	-0.390984	-0.402304
BACT106	Proteobacteria	Gammaproteobacteria	Oceanospirillales	Pseudohongiellaceae	Pseudohongiella	0.165307	0.476826	0.177166	0.710143	-0.209157	-0.474306	-0.282297	-0.259686
BACT109	Nitrospinae	Nitrospinia	Nitrospinales	Nitrospinaceae	Nitrospina	0.583999	0.326079	0.197821	-0.247679	0.0915083	-0.00360746	-0.269217	-0.483175
BACT11	Proteobacteria	Gammaproteobacteria	Gammaproteobacteria_unclassified	Gammaproteobacteria_unclassified	Gammaproteobacteria_unclassified	0.602073	0.503774	0.256758	0.084745	-0.00811527	-0.21001	-0.367378	-0.551706
BACT110	Verrucomicrobia	Verrucomicrobiae	Opitutales	Puniceicoccaceae	MB11C04_marine_group	0.72733	0.804023	0.371762	0.498948	-0.129276	-0.494255	-0.548558	-0.72896
BACT113	Bacteria_unclassified	Bacteria_unclassified	Bacteria_unclassified	Bacteria_unclassified	Bacteria_unclassified	0.344423	0.0841085	0.0825721	-0.365627	0.120112	0.13105	-0.100783	-0.250373
BACT114	Proteobacteria	Alphaproteobacteria	Alphaproteobacteria_unclassified	Alphaproteobacteria_unclassified	Alphaproteobacteria_unclassified	-0.0434344	-0.374576	-0.125106	-0.692429	0.207345	0.431456	0.207784	0.147922
BACT121	Bacteria_unclassified	Bacteria_unclassified	Bacteria_unclassified	Bacteria_unclassified	Bacteria_unclassified	-0.714433	-0.856268	-0.386126	-0.625041	0.167635	0.567343	0.574474	0.737292
BACT124	Bacteroidetes	Bacteroidia	Flavobacteriales	NS9_marine_group	NS9_marine_group_ge	-0.0544796	0.195898	0.0528621	0.482329	-0.146883	-0.27822	-0.0961829	-0.027271
BACT129	Bacteria_unclassified	Bacteria_unclassified	Bacteria_unclassified	Bacteria_unclassified	Bacteria_unclassified	0.137454	-0.176968	-0.0333896	-0.573115	0.176633	0.311431	0.0726176	-0.0326201
BACT139	Planctomycetes	OM190	OM190_or	OM190_fa	OM190_ge	0.158427	-0.110133	-0.00891456	-0.470156	0.146222	0.243452	0.0334045	-0.0675935
BACT15	Proteobacteria	Alphaproteobacteria	SAR11_clade	Clade_II	SAR11	0.72376	0.888336	0.39775	0.67559	-0.182594	-0.600462	-0.59317	-0.753595
BACT154	Proteobacteria	Alphaproteobacteria	Alphaproteobacteria_unclassified	Alphaproteobacteria_unclassified	Alphaproteobacteria_unclassified	0.293814	-0.0115076	0.0442033	-0.480842	0.153358	0.214269	-0.041351	-0.186969
BACT162	Planctomycetes	OM190	OM190_or	OM190_fa	OM190_ge	0.164636	0.390247	0.149774	0.535508	-0.156566	-0.368199	-0.235785	-0.231575
BACT1644	Proteobacteria	Gammaproteobacteria	Thiomicrospirales	Thioglobaceae	SUP05_cluster	-0.768335	-0.85618	-0.394873	-0.540936	0.140739	0.530526	0.583144	0.772239
BACT167	Verrucomicrobia	Verrucomicrobiae	Verrucomicrobiales	Verrucomicrobiales_unclassified	Verrucomicrobiales_unclassified	-0.067837	0.235419	0.0631416	0.583321	-0.177694	-0.335961	-0.115205	-0.0312375
BACT170	Proteobacteria	Proteobacteria_unclassified	Proteobacteria_unclassified	Proteobacteria_unclassified	Proteobacteria_unclassified	0.622617	0.539566	0.271381	0.125382	-0.0197634	-0.240072	-0.389884	-0.576477
BACT180	Verrucomicrobia	Verrucomicrobiae	Opitutales	Puniceicoccaceae	MB11C04_marine_group	0.578608	0.500269	0.251834	0.114168	-0.017658	-0.221677	-0.361704	-0.53536
BACT19	Proteobacteria	Alphaproteobacteria	Rhodobacterales	Rhodobacteraceae	Rhodobacteraceae_unclassified	0.70628	0.903682	0.39974	0.733947	-0.20068	-0.631255	-0.598567	-0.747158
BACT199	Bacteria_unclassified	Bacteria_unclassified	Bacteria_unclassified	Bacteria_unclassified	Bacteria_unclassified	0.117302	0.434843	0.156122	0.6997	-0.207399	-0.455326	-0.252031	-0.215118
BACT2	Proteobacteria	Alphaproteobacteria	SAR11_clade	Clade_I	SAR11	0.708849	0.886824	0.394846	0.69574	-0.189096	-0.608757	-0.589948	-0.743437
BACT20	Proteobacteria	Gammaproteobacteria	Gammaproteobacteria_unclassified	Gammaproteobacteria_unclassified	Gammaproteobacteria_unclassified	0.656242	0.533462	0.274932	0.0606401	0.000713452	-0.209659	-0.39205	-0.596344
BACT2043	Proteobacteria	Gammaproteobacteria	Gammaproteobacteria_unclassified	Gammaproteobacteria_unclassified	Gammaproteobacteria_unclassified	0.390786	0.228832	0.135724	-0.144156	0.0547321	-0.0155036	-0.185847	-0.326719
BACT211	Marinimicrobia_	Marinimicrobia__cl	Marinimicrobia__or	Marinimicrobia__fa	Marinimicrobia__ge	-0.273748	-0.598958	-0.233305	-0.789111	0.22981	0.550774	0.365293	0.369092
BACT220	Bacteria_unclassified	Bacteria_unclassified	Bacteria_unclassified	Bacteria_unclassified	Bacteria_unclassified	0.265385	0.613291	0.23646	0.831215	-0.242736	-0.574111	-0.371622	-0.368247
BACT241	Verrucomicrobia	Verrucomicrobiae	Verrucomicrobiales	DEV007	DEV007_ge	-0.0909421	0.177486	0.0411244	0.501743	-0.153786	-0.280391	-0.0804176	0.00227407
BACT244	Proteobacteria	Gammaproteobacteria	Cellvibrionales	Porticoccaceae	SAR92_clade	0.250656	0.587229	0.22585	0.801267	-0.23414	-0.552064	-0.355272	-0.350359
BACT246	Marinimicrobia_	Marinimicrobia__cl	Marinimicrobia__or	Marinimicrobia__fa	Marinimicrobia__ge	0.194665	0.53299	0.199644	0.778392	-0.228869	-0.523439	-0.317146	-0.29669
BACT25	Proteobacteria	Alphaproteobacteria	SAR11_clade	Clade_I	SAR11	0.783237	0.683446	0.342867	0.167233	-0.0277256	-0.307771	-0.492975	-0.726692
BACT257	Proteobacteria	Deltaproteobacteria	PB19	PB19_fa	PB19_ge	0.461277	0.286316	0.165314	-0.137275	0.0546982	-0.0382471	-0.228057	-0.390834
BACT260	Proteobacteria	Deltaproteobacteria	Desulfobacterales	Desulfobacterales_unclassified	Desulfobacterales_unclassified	-0.78313	-0.872966	-0.402571	-0.551958	0.143631	0.54111	0.594534	0.787205
BACT291	Verrucomicrobia	Verrucomicrobiae	Opitutales	Puniceicoccaceae	MB11C04_marine_group	0.182863	0.472931	0.178797	0.674902	-0.198032	-0.457555	-0.283048	-0.269833
BACT338	Bacteria_unclassified	Bacteria_unclassified	Bacteria_unclassified	Bacteria_unclassified	Bacteria_unclassified	0.414684	0.188921	0.127038	-0.262351	0.0910311	0.0498958	-0.168322	-0.329468
BACT36	Marinimicrobia_	Marinimicrobia__cl	Marinimicrobia__or	Marinimicrobia__fa	Marinimicrobia__ge	0.128311	-0.20819	-0.0447168	-0.622233	0.191166	0.343633	0.0908305	-0.0167066
BACT360	Proteobacteria	Gammaproteobacteria	Gammaproteobacteria_unclassified	Gammaproteobacteria_unclassified	Gammaproteobacteria_unclassified	0.0676333	0.322603	0.112668	0.54929	-0.163523	-0.351005	-0.183842	-0.14701
BACT430	Proteobacteria	Alphaproteobacteria	SAR11_clade	Clade_II	SAR11	0.146187	0.428002	0.158668	0.640842	-0.188832	-0.427233	-0.253036	-0.231673
BACT4625	Proteobacteria	Gammaproteobacteria	Thiomicrospirales	Thioglobaceae	SUP05_cluster	0.436793	0.226673	0.142533	-0.220174	0.0789641	0.0184876	-0.192131	-0.355881
BACT47	Proteobacteria	Gammaproteobacteria	UBA10353_marine_group	UBA10353_marine_group_fa	UBA10353_marine_group_ge	0.662567	0.535296	0.276539	0.0545125	0.00274243	-0.207608	-0.394056	-0.601035
BACT5	Proteobacteria	Alphaproteobacteria	Rhodobacterales	Rhodobacteraceae	Amylibacter	0.621012	0.873161	0.376242	0.804786	-0.224488	-0.651763	-0.568419	-0.682074
BACT508	Bacteroidetes	Bacteroidia	Flavobacteriales	NS9_marine_group	NS9_marine_group_ge	-0.312472	0.0279181	-0.0420694	0.543192	-0.172681	-0.247175	0.0355732	0.19383
BACT52	Proteobacteria	Alphaproteobacteria	Alphaproteobacteria_unclassified	Alphaproteobacteria_unclassified	Alphaproteobacteria_unclassified	0.663364	0.878577	0.384843	0.74983	-0.206707	-0.629584	-0.578171	-0.711286
BACT54	Proteobacteria	Deltaproteobacteria	Deltaproteobacteria_unclassified	Deltaproteobacteria_unclassified	Deltaproteobacteria_unclassified	-0.724773	-0.883761	-0.396473	-0.66473	0.179293	0.594141	0.590881	0.75279
BACT58	Actinobacteria	Acidimicrobiia	Microtrichales	Microtrichaceae	Sva0996_marine_group	-0.101715	-0.419582	-0.148775	-0.693004	0.205833	0.447158	0.241331	0.200125
BACT60	Proteobacteria	Gammaproteobacteria	Oceanospirillales	Pseudohongiellaceae	Pseudohongiella	0.229829	-0.106767	0.00376938	-0.574503	0.179723	0.287938	0.0200528	-0.115
BACT86	Verrucomicrobia	Verrucomicrobiae	Opitutales	Puniceicoccaceae	MB11C04_marine_group	0.0391701	0.421526	0.139207	0.794336	-0.238169	-0.492147	-0.232257	-0.160163
BACT94	Marinimicrobia_	Marinimicrobia__cl	Marinimicrobia__or	Marinimicrobia__fa	Marinimicrobia__ge	0.642099	0.851578	0.372873	0.728157	-0.200792	-0.610836	-0.560262	-0.688857
BACT97	Proteobacteria	Alphaproteobacteria	Alphaproteobacteria_unclassified	Alphaproteobacteria_unclassified	Alphaproteobacteria_unclassified	-0.100914	-0.36504	-0.131458	-0.58358	0.172891	0.380572	0.211969	0.18217
